# Supplementary material for: Conformational plasticity of a BiP–GRP94 chaperone complex
Source: Nat Struct Mol Biol. 2025 Jul 14;32(10):1947–58. doi: 10.1038/s41594-025-01619-0 (PMC12527940; doi:10.1038/s41594-025-01619-0)
Supplement: Supplementary file 4 — XL-MS dataset of BiP–GRP94 FL. Data tables contain distance measurements (between Cα atoms) of intraprotein and interprotein crosslinks derived from the indicated PDB files. Distances < 30 Å are highlighted in green. Distances < 35 Å are highlighted in yellow. The cutoff applied for Xisearch score was 15. One of two independently obtained datasets is shown. Residues in orange are part of BiPSBD or GRP94CTD, residues in gray are part of GRP94MD and residues in blue are part of the BiPNBD or GRP94NTD. [file 41594_2025_1619_MOESM4_ESM.xlsx]

## Sheet: BiP-GRP94 FL
PeptidePairID	Protein1	Protein2	Peptide1	Peptide2	BiP residue nb. Uniprot id P20029	GRP94 residue nb. Uniprot id P08113	distance (Å) determined in homology model based on 7KW7, from GRP94 (chain A) to BiP (chain C), if not otherwise indicated	crosslink category	Score
1046	BiP	GRP94_FL	TKPYIQVDIGGGQTK	TVWDWELMNDIKPIWQRPSK	125	340	20	interface II	22.011
1035	BiP	GRP94_FL	KTKPYIQVDIGGGQTK	KSDYIKLYVR	125	410	35.5	unassigned crosslink	19.962
1050	BiP	GRP94_FL	KVTHAVVTVPAYFNDAQR	ELISNASDALDKIR	164	114	23.2	interface II	52.487
1082	BiP	GRP94_FL	KVTHAVVTVPAYFNDAQR	EELVKNLGTIAK	164	161	29.8	interface II	33.213
1081	BiP	GRP94_FL	QATKDAGTIAGLNVMoxR	ELISNASDALDKIR	185	114	14.1	interface II	50.359
1078	BiP	GRP94_FL	QATKDAGTIAGLNVMR	TVWDWELMNDIKPIWQRPSK	185	340	18.4	interface II	47.878
1071	BiP	GRP94_FL	QATKDAGTIAGLNVMoxR	TVWDWELMNDIKPIWQRPSK	185	340	18.4	interface II	42.769
1083	BiP	GRP94_FL	QATKDAGTIAGLNVMR	ELISNASDALDKIR	185	114	14.1	interface II	33.875
1080	BiP	GRP94_FL	QATKDAGTIAGLNVMoxR	TVWDWELMoxNDIKPIWQRPSK	185	340	18.4	interface II	32.572
1079	BiP	GRP94_FL	QATKDAGTIAGLNVMR	TVWDWELMoxNDIKPIWQRPSK	185	340	18.4	interface II	32.013
1040	BiP	GRP94_FL	QATKDAGTIAGLNVMR	LISLTDENALAGNEELTVK	185	119	14.9	interface II	20.684
1057	BiP	GRP94_FL	IINEPTAAAIAYGLDKR	ETLQQHKLLK	213	455	16.4	interface I	50.172
1044	BiP	GRP94_FL	IINEPTAAAIAYGLDKR	LLKVIR	213	458	18.4	interface I	40.548
1066	BiP	GRP94_FL	IINEPTAAAIAYGLDKR	EELVKNLGTIAK	213	161	48.4	ATP lid - BiP-NBD interaction	27.231
1036	BiP	GRP94_FL	IINEPTAAAIAYGLDKR	NLGTIAKSGTSEFLNK	213	168	42.4	ATP lid - BiP-NBD interaction	19.996
1018	BiP	GRP94_FL	DVRKDNR	LISLTDENALAGNEELTVK	280	133	50.7	unassigned crosslink	17.175
1033	BiP	GRP94_FL	AVQKLR	LIINSLYKNK	287	95	71.9	unassigned crosslink	19.899
1062	BiP	GRP94_FL	VLEDSDLKK	KTLDMIKK	352	473	19.5	interface I	38.831
1058	BiP	GRP94_FL	VLEDSDLKK	LAKLLR	352	508	23.4	interface I	35.86
1073	BiP	GRP94_FL	VLEDSDLKKSDIDEIVLVGGSTR	LAKLLR	352	508	23.4	interface I	29.602
1065	BiP	GRP94_FL	VLEDSDLKK	KTLDMoxIKK	352	473	19.5	interface I	27.191
1053	BiP	GRP94_FL	VLEDSDLKK	TLDMoxIKK	352	473	19.5	interface I	23.62
1048	BiP	GRP94_FL	VLEDSDLKK	KIADEK	352	474	18.8	interface I	22.872
1041	BiP	GRP94_FL	VLEDSDLKK	TLDMIKK	352	473	19.5	interface I	20.804
1051	BiP	GRP94_FL	IPKIQQLVK	ELISNASDALDKIR	370	114	50.1	unassigned crosslink	23.518
1028	BiP	GRP94_FL	NTVVPTKK	LLKVIR	446	458	A: 18.4, B: 60.3	matches BiP-SBD orientation in cytosolic loading complex	27.409
1017	BiP	GRP94_FL	NTVVPTKK	EELVKNLGTIAK	446	161	A: 56.0, B: 66.9	predicted BiP-SBDb and GRP94-NTD interaction	25.849
1063	BiP	GRP94_FL	KSQIFSTASDNQPTVTIK	EELVKNLGTIAK	447	161	A: 58.0, B: 67.0	predicted BiP-SBDb and GRP94-NTD interaction	38.153
1061	BiP	GRP94_FL	KSQIFSTASDNQPTVTIK	KTFEINPR	447	683	A: 41.0, B: 62.8	matches BiP-SBD orientation in cytosolic loading complex	26.315
1052	BiP	GRP94_FL	KSQIFSTASDNQPTVTIK	IMKAQAYQTGK	447	663	A: 43.3, B: 46.0	matches BiP-SBD orientation in cytosolic loading complex	23.588
1032	BiP	GRP94_FL	KSQIFSTASDNQPTVTIK	LLKVIR	447	458	A: 19.9, B: 59.1	matches BiP-SBD orientation in cytosolic loading complex	19.806
1034	BiP	GRP94_FL	SQIFSTASDNQPTVTIKVYEGERPLTK	SGYLLPDTKAYGDR	464	733	A: 65.4, B:58.8	unassigned crosslink	19.959
1001	GRP94_FL	decoy:BiP	KIADEKYNDTFWK	ANKRDVK	469	381		decoy	22.032
1059	BiP	GRP94_FL	VTAEDKGTGNK	KTFEINPR	516	683	A: 30.8, B:55.5	matches BiP-SBD orientation in cytosolic loading complex	25.549
1025	BiP	GRP94_FL	VTAEDKGTGNK	IMKAQAYQTGK	516	663	A: 37.7, B: 40.0	matches BiP-SBD orientation in cytosolic loading complex	17.948
1039	BiP	GRP94_FL	VTAEDKGTGNKNK	LLKVIR	521	458	A: 29.1, B: 70.7	matches BiP-SBD orientation in cytosolic loading complex	20.62
1023	BiP	GRP94_FL	GTGNKNK	FQNVAKEGVK	521	593	A: 33.5, B: 67.8	matches BiP-SBD orientation in cytosolic loading complex	17.573
1021	BiP	GRP94_FL	GTGNKNK	LLKVIR	521	458	A: 29.1, B: 70.7	matches BiP-SBD orientation in cytosolic loading complex	17.46
1020	BiP	GRP94_FL	NKITITNDQNR	ETLQQHKLLK	523	455	A: 30.2, B: 75.4	matches BiP-SBD orientation in cytosolic loading complex	26.024
1004	BiP	GRP94_FL	NKITITNDQNR	LLKVIR	523	458	A: 30.3, B: 72.7	matches BiP-SBD orientation in cytosolic loading complex	25.963
1042	BiP	GRP94_FL	NKITITNDQNR	MMKLIINSLYK	523	87	A: 66.3, B: 64.4	predicted BiP-SBDb and GRP94-NTD interaction	20.854
1024	BiP	GRP94_FL	NKITITNDQNR	VFITDDFHDMMPKYLNFVK	523	428	A: 38.3 B: 61.5	matches BiP-SBD orientation in cytosolic loading complex	17.598
1022	BiP	GRP94_FL	NKITITNDQNR	KSDYIK	523	405	A: 46.3, B: 53.9	matches BiP-SBD orientation in cytosolic loading complex	17.505
1016	BiP	GRP94_FL	NKITITNDQNR	QDKIYFMoxAGSSR	523	537	A: 33.0, B: 81.6	matches BiP-SBD orientation in cytosolic loading complex	16.339
1014	BiP	GRP94_FL	NKITITNDQNR	MMoxKLIINSLYK	523	87	A: 66.3, B: 64.4	predicted BiP-SBDb and GRP94-NTD interaction	15.543
1009	BiP	GRP94_FL	MVNDAEKFAEEDKK	LLKVIR	547	458	n/a	predicted BiP-SBDa and GRP94-MD interaction (BiP residues above 530 are not part of the final model)	24.615
1015	BiP	GRP94_FL	NELESYAYSLK	TDDEVVQREEEAIQLDGLNASQIR	571	64	n/a	predicted BiP-SBDa and GRP94-NTD interaction (BiP residues above 530 are not part of the final model)	15.544
1045	BiP	GRP94_FL	NQIGDKEK	KEAESSPFVER	579	547	n/a	predicted BiP-SBDa and GRP94-MD interaction (BiP residues above 530 are not part of the final model)	31.968
1069	BiP	GRP94_FL	NQIGDKEK	DISTNYYASQKK	579	682	n/a	predicted BiP-SBDa and GRP94-CTD interaction (BiP residues above 530 are not part of the final model)	28.305
1068	BiP	GRP94_FL	NQIGDKEK	IMKAQAYQTGK	579	663	n/a	predicted BiP-SBDa and GRP94-CTD interaction (BiP residues above 530 are not part of the final model)	28.266
1055	BiP	GRP94_FL	NQIGDKEK	KTFEINPR	579	683	n/a	predicted BiP-SBDa and GRP94-CTD interaction (BiP residues above 530 are not part of the final model)	24.158
1043	BiP	GRP94_FL	NQIGDKEK	SGYLLPDTKAYGDR	579	733	n/a	predicted BiP-SBDa and GRP94-CTD interaction (BiP residues above 530 are not part of the final model)	21.026
1067	BiP	GRP94_FL	NQIGDKEKLGGK	KTFEINPR	581	683	n/a	predicted BiP-SBDa and GRP94-CTD interaction (BiP residues above 530 are not part of the final model)	27.355
1056	BiP	GRP94_FL	LGGKLSSEDKETMEK	IMoxKAQAYQTGK	585	663	n/a	predicted BiP-SBDa and GRP94-CTD interaction (BiP residues above 530 are not part of the final model)	24.617
1047	BiP	GRP94_FL	LGGKLSSEDKETMEK	IEKAVVSQR	585	633	n/a	predicted BiP-SBDa and GRP94-CTD interaction (BiP residues above 530 are not part of the final model)	22.508
1019	BiP	GRP94_FL	LGGKLSSEDKETMEK	IMKAQAYQTGK	585	663	n/a	predicted BiP-SBDa and GRP94-CTD interaction (BiP residues above 530 are not part of the final model)	17.282
1037	BiP	GRP94_FL	LYGSGGPPPTGEEDTSEKDEL	LLKVIR	643	458	n/a	predicted BiP-SBDa and GRP94-MD interaction (BiP residues above 530 are not part of the final model)	20.125
1072	BiP	GRP94_FL	LYGSGGPPPTGEEDTSEKDEL	LLKVIR	651	458	n/a	predicted BiP-SBDa and GRP94-MD interaction (BiP residues above 530 are not part of the final model)	29.587
1026	BiP	GRP94_FL	LYGSGGPPPTGEEDTSEKDEL	NKEIFLR	651	97	n/a	predicted BiP-SBDa and GRP94-NTD interaction (BiP residues above 530 are not part of the final model)	18.128

## Sheet: Intra-GRP94 FL
PeptidePairID	Protein1	Protein2	Peptide1	Peptide2	GRP94 residue nb. Uniprot id P08113	GRP94 residue nb. Uniprot id P08113	distances (Å) determined in open GRP94, PDB id: 2O1V		distances (Å) determined in semi-closed GRP94, homology model based on PDB id: 7KW7		crosslink supports the following conformation	Score
							within protomer A	between protomers	within protomer A	between protomers
629	GRP94_FL	GRP94_FL	ASWSHPQFEK	NKEIFLR	Strep-tag	97	n/a	n/a	n/a	n/a	non-specific crosslink	22.601
645	GRP94_FL	GRP94_FL	MMoxKLIINSLYK	NKEIFLR	87	97	14.7	70.9	15.2	21.5	open and semi-closed	33.344
601	GRP94_FL	GRP94_FL	MoxMKLIINSLYK	NKEIFLR	87	97	14.7	70.9	15.2	21.5	open and semi-closed	32.394
529	GRP94_FL	GRP94_FL	MMoxKLIINSLYK	NLGTIAKSGTSEFLNK	87	168	n/a	n/a	15.2	16.8	open and semi-closed	15.623
574	GRP94_FL	GRP94_FL	LIINSLYK	NKEIFLR	92	97	9.7	73.9	11.5	17.2	open and semi-closed	19.77
631	GRP94_FL	GRP94_FL	LIINSLYK	KYSQFINFPIYVWSSK	94	270	19.3	73.3	19.4	30.3	open and semi-closed	22.65
823	GRP94_FL	GRP94_FL	LIINSLYKNK	KYSQFINFPIYVWSSK	95	270	17.1	74.4	17.6	31.4	open and semi-closed	43.756
725	GRP94_FL	GRP94_FL	LIINSLYKNK	SDYIKLYVR	95	410	30.8	52.9	20.1	39.7	open and semi-closed	36.059
803	GRP94_FL	GRP94_FL	LIINSLYKNK	YSQFINFPIYVWSSK	95	271	16	71.1	16.5	29.9	open and semi-closed	27.864
788	GRP94_FL	GRP94_FL	LIINSLYKNK	ELISNASDALDKIR	95	114	32	55.7	32	41.6	open and semi-closed	27.356
650	GRP94_FL	GRP94_FL	LIINSLYKNK	LIINSLYKNK	95	95	n/a	75.8	n/a	18.6	semi-closed	23.26
524	GRP94_FL	GRP94_FL	LIINSLYKNK	YSQFINFPIYVWSSK	95	272	19.3	69.8	19.1	33	open and semi-closed	15.137
801	GRP94_FL	GRP94_FL	NKEIFLR	KYSQFINFPIYVWSSK	97	270	14.6	71.7	14.6	36.7	open and semi-closed	41.803
781	GRP94_FL	GRP94_FL	NKEIFLR	MMKLIINSLYK	97	87	14.7	70.9	15.2	21.5	open and semi-closed	39.852
641	GRP94_FL	GRP94_FL	NKEIFLR	ELISNASDALDKIR	97	114	27.5	52	27.4	45.2	open and semi-closed	32.848
867	GRP94_FL	GRP94_FL	NKEIFLR	LIINSLYKNK	97	95	6	73.9	5.7	23.1	open and semi-closed	29.657
783	GRP94_FL	GRP94_FL	NKEIFLR	MoxMoxKLIINSLYK	97	87	14.7	70.9	15.2	21.5	open and semi-closed	27.237
583	GRP94_FL	GRP94_FL	NKEIFLR	GLFDEYGSKK	97	404	n/a	n/a	22.9	34.1	open and semi-closed	20.198
847	GRP94_FL	GRP94_FL	ELISNASDALDKIR	SDYIKLYVR	114	410	13.8	34.2	30.4	59.2	open and semi-closed	43.936
865	GRP94_FL	GRP94_FL	ELISNASDALDKIR	MMKLIINSLYK	114	87	31.5	48.2	29.9	35.1	open and semi-closed	29.585
657	GRP94_FL	GRP94_FL	ELISNASDALDKIR	KYSQFINFPIYVWSSK	114	270	24.5	51.3	30.4	58	open and semi-closed	23.485
837	GRP94_FL	GRP94_FL	EELVKNLGTIAK	ELISNASDALDKIR	161	114	17.6	28.8	18	50.8	open and semi-closed	54.373
913	GRP94_FL	GRP94_FL	EELVKNLGTIAK	SEKFAFQAEVNR	161	75	n/a	n/a	12.6	28.8	open (based on surrounding residues, residue 75 not defined) and semi-closed	44.989
959	GRP94_FL	GRP94_FL	NLGTIAKSGTSEFLNK	SEKFAFQAEVNR	168	75	n/a	n/a	19.5	24.9	open (based on surrounding residues, residues 75 and 168 not defined) and semi-closed	49.91
945	GRP94_FL	GRP94_FL	NLGTIAKSGTSEFLNK	ELISNASDALDKIR	168	114	n/a	n/a	21.6	45.2	open (based on surrounding residues, residue 168 not defined) and semi-closed	48.789
665	GRP94_FL	GRP94_FL	NLGTIAKSGTSEFLNK	LLKVIR	168	458	n/a	n/a	36.6	50.8	open (based on surrounding residues, residue 168 not defined)	37.618
677	GRP94_FL	GRP94_FL	NLGTIAKSGTSEFLNK	GLFDEYGSKK	168	404	n/a	n/a	41.1	46.8	open (based on surrounding residues, residues 168 and 404 not defined)	34.603
947	GRP94_FL	GRP94_FL	NLGTIAKSGTSEFLNK	KYSQFINFPIYVWSSK	168	270	n/a	n/a	31.1	41.1	open (based on surrounding residues, residue 168 not defined) and semi-closed	33.987
873	GRP94_FL	GRP94_FL	NLGTIAKSGTSEFLNK	NKEIFLR	168	97	n/a	n/a	23.8	27.9	open (based on surrounding residues, residue 168 not defined) and semi-closed	30.041
813	GRP94_FL	GRP94_FL	NLGTIAKSGTSEFLNK	EEASDYLELDTIKNLVR	168	265	n/a	n/a	33.7	41.2	open (based on surrounding residues, residue 168 not defined) and semi-closed	28.169
696	GRP94_FL	GRP94_FL	NLGTIAKSGTSEFLNK	EKSEKFAFQAEVNR	168	72	n/a	n/a	28.1	33.2	open (based on surrounding residues, residues 72 and 168 not defined) and semi-closed	24.675
525	GRP94_FL	GRP94_FL	NLGTIAKSGTSEFLNK	LIINSLYKNK	168	95	n/a	n/a	25.5	26.2	open (based on surrounding residues, residue 168 not defined) and semi-closed	15.145
924	GRP94_FL	GRP94_FL	SGTSEFLNK	EELVKNLGTIAK	169	161	n/a	n/a	12.4	33.3	open (based on surrounding residues, residue 169 not defined) and semi-closed	32.129
597	GRP94_FL	GRP94_FL	SGTSEFLNK	LLKVIR	172	458	n/a	n/a	32.8	46.7	open (based on surrounding residues, residue 172 not defined)	21.004
835	GRP94_FL	GRP94_FL	YSQFINFPIYVWSSKTETVEEPLEEDEAAKEEK	EEASDYLELDTIKNLVR	285	265	13.7	87.6	16. 8	64.9	open and semi-closed	28.755
672	GRP94_FL	GRP94_FL	TETVEEPLEEDEAAK	KYSQFINFPIYVWSSK	286	284	n/a	n/a	n/a	n/a	GRP94-NTD - purification tag interaction	23.856
753	GRP94_FL	GRP94_FL	TETVEEPLEEDEAAKEEK	EESDDEAAVEEEEEEKKPKTK	300	322	n/a	n/a	n/a	n/a	GRP94-NTD - purification tag interaction	26.152
730	GRP94_FL	GRP94_FL	EEKEESDDEAAVEEEEEEKKPK	KYSQFINFPIYVWSSKTETVEEPLEEDEAAK	303	285	n/a	n/a	n/a	n/a	GRP94-NTD - purification tag interaction	25.495
555	GRP94_FL	GRP94_FL	KPKTKK	TETVEEPLEEDEAAKEEKEESDDEAAVEEEEEEK	324	303	n/a	n/a	n/a	n/a	GRP94-NTD - purification tag interaction	35.084
846	GRP94_FL	GRP94_FL	EVEEDEYKAFYK	IADEKYNDTFWK	356	479	17.6	64.4	20.6	70.3	open and semi-closed	45.074
738	GRP94_FL	GRP94_FL	EVEEDEYKAFYK	KYSQFINFPIYVWSSK	356	270	14.3	69.2	18.1	59	open and semi-closed	25.697
698	GRP94_FL	GRP94_FL	EVEEDEYKAFYK	KIADEKYNDTFWK	356	479	17.6	64.4	20.6	70.3	open and semi-closed	24.691
804	GRP94_FL	GRP94_FL	AFYKSFSK	LIINSLYKNK	360	95	18.4	63.3	28.5	42.3	open and semi-closed	39.916
654	GRP94_FL	GRP94_FL	AFYKSFSK	KYSQFINFPIYVWSSK	360	272	12.5	60.8	20.3	57.7	open and semi-closed	23.355
539	GRP94_FL	GRP94_FL	AFYKSFSK	GLFDEYGSKK	360	404	n/a	n/a	18	40.9	open (based on surrounding residues, residue 404 not defined) and semi-closed	16.998
666	GRP94_FL	GRP94_FL	GLFDEYGSK	LLKVIR	401	458	n/a	n/a	29.1	30.7	open (based on surrounding residues, residue 401 not defined) and semi-closed	35.768
521	GRP94_FL	GRP94_FL	GLFDEYGSK	ELISNASDALDKIR	401	114	n/a	n/a	51.1	60.3	open (based on surrounding residues, residue 401 not defined)	26.343
552	GRP94_FL	GRP94_FL	GLFDEYGSK	VFITDDFHDMoxMoxPKYLNFVK	401	428	n/a	n/a	15.5	22.5	open (based on surrounding residues, residue 401 not defined) and semi-closed	18.099
648	GRP94_FL	GRP94_FL	GLFDEYGSK	VFITDDFHDMMPKYLNFVK	403	428	n/a	n/a	12.5	24	open (based on surrounding residues, residue 403 not defined) and semi-closed	23.199
647	GRP94_FL	GRP94_FL	GLFDEYGSK	LLKVIR	403	458	n/a	n/a	24.4	31.1	open (based on surrounding residues, residue 403 not defined) and semi-closed	23.131
868	GRP94_FL	GRP94_FL	GLFDEYGSKK	VFITDDFHDMoxMoxPKYLNFVK	404	428	n/a	n/a	11.7	24.7	open (based on surrounding residues, residue 404 not defined) and semi-closed	54.581
825	GRP94_FL	GRP94_FL	GLFDEYGSKK	VFITDDFHDMMPKYLNFVK	404	428	n/a	n/a	11.7	24.7	open (based on surrounding residues, residue 404 not defined) and semi-closed	53.483
900	GRP94_FL	GRP94_FL	GLFDEYGSKK	EELVKNLGTIAK	404	161	n/a	n/a	46.4	54	open (based on surrounding residues, residue 404 not defined)	44.649
751	GRP94_FL	GRP94_FL	GLFDEYGSKK	ELISNASDALDKIR	404	114	n/a	n/a	41.9	55.6	open (based on surrounding residues, residue 404 not defined)	43.107
876	GRP94_FL	GRP94_FL	GLFDEYGSKK	LIINSLYKNK	404	95	n/a	n/a	20.4	28.2	open (based on surrounding residues, residue 404 not defined) and semi-closed	43.05
824	GRP94_FL	GRP94_FL	GLFDEYGSKK	YLNFVKGVVDSDDLPLNVSR	404	434	n/a	n/a	12.1	33.1	open (based on surrounding residues, residue 404 not defined) and semi-closed	41.029
635	GRP94_FL	GRP94_FL	GLFDEYGSKK	GLFDEYGSKK	404	404	n/a	n/a	n/a	23.2	open (based on surrounding residues, residue 404 not defined) and semi-closed	35.637
921	GRP94_FL	GRP94_FL	GLFDEYGSKK	KYSQFINFPIYVWSSK	404	270	n/a	n/a	19	37.5	open (based on surrounding residues, residue 404 not defined) and semi-closed	31.848
764	GRP94_FL	GRP94_FL	GLFDEYGSKK	VFITDDFHDMMoxPKYLNFVK	404	428	n/a	n/a	11.7	24.7	open (based on surrounding residues, residue 404 not defined) and semi-closed	26.573
757	GRP94_FL	GRP94_FL	GLFDEYGSKK	VFITDDFHDMMoxPKYLNFVK	404	419	n/a	n/a	13.3	28.9	open (based on surrounding residues, residue 404 not defined) and semi-closed	26.266
853	GRP94_FL	GRP94_FL	KSDYIK	VFITDDFHDMMPKYLNFVK	405	428	n/a	n/a	8.6	27.6	open (based on surrounding residues, residue 405 not defined) and semi-closed	42.137
857	GRP94_FL	GRP94_FL	KSDYIK	ELISNASDALDKIR	405	114	n/a	n/a	41.4	58.5	open (based on surrounding residues, residue 405 not defined)	41.626
680	GRP94_FL	GRP94_FL	KSDYIK	YLNFVKGVVDSDDLPLNVSR	405	434	n/a	n/a	9.3	35.6	open (based on surrounding residues, residue 405 not defined) and semi-closed	39.418
740	GRP94_FL	GRP94_FL	KSDYIK	VFITDDFHDMoxMoxPKYLNFVK	405	428	n/a	n/a	8.6	27.6	open (based on surrounding residues, residue 405 not defined) and semi-closed	38.013
729	GRP94_FL	GRP94_FL	KSDYIK	GLFDEYGSKK	405	404	n/a	n/a	3.8	19.7	open (based on surrounding residues, residues 404 and 405 not defined) and semi-closed	37.652
669	GRP94_FL	GRP94_FL	KSDYIK	EELVKNLGTIAK	405	161	n/a	n/a	47.1	56.4	open (based on surrounding residues, residue 405 not defined)	34.253
627	GRP94_FL	GRP94_FL	KSDYIK	LLKVIR	405	458	n/a	n/a	19.1	34.9	open (based on surrounding residues, residue 405 not defined) and semi-closed	32.591
819	GRP94_FL	GRP94_FL	KSDYIK	NLGTIAKSGTSEFLNK	405	168	n/a	n/a	41.9	49.5	open (based on surrounding residues, residues 168 and 405 not defined)	28.286
722	GRP94_FL	GRP94_FL	KSDYIK	ETLQQHKLLK	405	455	n/a	n/a	22.9	36.4	open (based on surrounding residues, residue 405 not defined) and semi-closed	25.317
542	GRP94_FL	GRP94_FL	KSDYIK	GLFDEYGSK	405	403	n/a	n/a	5.5	26.4	open (based on surrounding residues, residues 403 and 405 not defined) and semi-closed	25.276
571	GRP94_FL	GRP94_FL	KSDYIK	AFYKSFSK	405	360	n/a	n/a	16.9	41.5	open (based on surrounding residues, residue 405 not defined) and semi-closed	19.605
565	GRP94_FL	GRP94_FL	KSDYIK	LIINSLYKNK	405	95	n/a	n/a	22.8	30	open (based on surrounding residues, residue 405 not defined) and semi-closed	19.468
558	GRP94_FL	GRP94_FL	KSDYIK	KSDYIK	405	405	n/a	n/a	n/a	22.2	open (based on surrounding residues, residue 405 not defined) and semi-closed	18.95
545	GRP94_FL	GRP94_FL	KSDYIKLYVR	YLNFVKGVVDSDDLPLNVSR	410	434	8.2	39.9	8.4	43.3	open and semi-closed	17.781
742	GRP94_FL	GRP94_FL	VFITDDFHDMMPKYLNFVK	VFITDDFHDMoxMoxPKYLNFVK	428	428	n/a	26.2	n/a	30.3	open and semi-closed	52.765
776	GRP94_FL	GRP94_FL	VFITDDFHDMMoxPKYLNFVK	VFITDDFHDMoxMoxPKYLNFVK	428	428	n/a	26.2	n/a	30.3	open and semi-closed	39.918
584	GRP94_FL	GRP94_FL	VFITDDFHDMMoxPKYLNFVK	VFITDDFHDMMoxPKYLNFVK	428	428	n/a	26.2	n/a	30.3	open and semi-closed	32.795
915	GRP94_FL	GRP94_FL	VFITDDFHDMoxMoxPKYLNFVK	VFITDDFHDMoxMoxPKYLNFVK	428	428	n/a	26.2	n/a	30.3	open and semi-closed	31.336
624	GRP94_FL	GRP94_FL	VFITDDFHDMMPKYLNFVK	VFITDDFHDMoxMPKYLNFVK	428	428	n/a	26.2	n/a	30.3	open and semi-closed	22.463
577	GRP94_FL	GRP94_FL	VFITDDFHDMMoxPKYLNFVK	VFITDDFHDMoxMoxPKYLNFVK	428	419	18.5	32.9	18	34.7	open and semi-closed	19.976
662	GRP94_FL	GRP94_FL	GVVDSDDLPLNVSR	ELISNASDALDKIR	447	114	13.4	23.6	31	47.4	better supported in the open conformation	23.52
568	GRP94_FL	GRP94_FL	GVVDSDDLPLNVSR	LIINSLYKNK	447	95	43.5	42.4	16.6	17.1	semi-closed	19.511
591	GRP94_FL	GRP94_FL	ETLQQHKLLK	EELVKNLGTIAK	455	161	38.2	18.9	40.9	55.5	open	47.813
681	GRP94_FL	GRP94_FL	ETLQQHKLLK	LIINSLYKNK	455	95	48.9	40.2	30.2	27.5	semi-closed	39.557
537	GRP94_FL	GRP94_FL	ETLQQHKLLK	ELISNASDALDKIR	455	114	24.8	33	34.5	59.2	open	35.14
765	GRP94_FL	GRP94_FL	ETLQQHKLLK	NKEIFLR	455	97	46.5	40.8	31.5	33.9	semi-closed	26.679
695	GRP94_FL	GRP94_FL	ETLQQHKLLK	GLFDEYGSKK	455	404	n/a	n/a	25.2	36.1	open (based on surrounding residues, residue 404 not defined) and semi-closed	24.674
893	GRP94_FL	GRP94_FL	LLKVIR	VFITDDFHDMMPKYLNFVK	458	428	14.4	35.7	14.6	40.1	open and semi-closed	44.185
794	GRP94_FL	GRP94_FL	LLKVIR	ELISNASDALDKIR	458	114	25.2	35.7	36.1	60.9	open	39.589
663	GRP94_FL	GRP94_FL	LLKVIR	EELVKNLGTIAK	458	161	37.8	23.2	43.8	57.7	open	36.798
630	GRP94_FL	GRP94_FL	LLKVIR	YLNFVKGVVDSDDLPLNVSR	458	434	17.7	39.5	19.2	43.3	open and semi-closed	35.51
652	GRP94_FL	GRP94_FL	LLKVIR	GLFDEYGSKK	458	404	n/a	n/a	21.8	34.1	open (based on surrounding residues, residue 404 not defined) and semi-closed	34.718
602	GRP94_FL	GRP94_FL	LLKVIR	VFITDDFHDMoxMoxPKYLNFVK	458	428	14.4	35.7	14.6	40.1	open and semi-closed	32.61
754	GRP94_FL	GRP94_FL	LLKVIR	EEASDYLELDTIKNLVR	458	265	43.3	53	33.8	43.7	semi-closed	26.183
683	GRP94_FL	GRP94_FL	LLKVIR	LIINSLYKNK	458	95	45.7	42	30.3	30.2	semi-closed	24.348
646	GRP94_FL	GRP94_FL	LLKVIR	VFITDDFHDMMoxPKYLNFVK	458	428	14.4	35.7	14.6	40.1	open and semi-closed	23.086
592	GRP94_FL	GRP94_FL	LLKVIR	NKEIFLR	458	97	44	43.2	31.5	35.3	semi-closed	20.83
564	GRP94_FL	GRP94_FL	LLKVIR	LLKVIR	458	458	n/a	43.8	n/a	48.3	unassigned crosslink	19.32
531	GRP94_FL	GRP94_FL	LLKVIR	SGYLLPDTKAYGDR	458	733	58	52.5	57.9	50.4	unassigned crosslink	16.005
604	GRP94_FL	GRP94_FL	KTLDMIK	KIADEKYNDTFWK	467	474	10.5	61.9	10.6	65.8	open and semi-closed	41.612
547	GRP94_FL	GRP94_FL	KTLDMoxIK	KIADEKYNDTFWK	467	474	10.5	61.9	10.6	65.8	open and semi-closed	37.798
643	GRP94_FL	GRP94_FL	KTLDMIKK	LAKLLR	473	508	9	58.5	8.5	62.7	open and semi-closed	34.094
582	GRP94_FL	GRP94_FL	TLDMIKK	LAKLLR	473	508	9	58.5	8.5	62.7	open and semi-closed	29.614
569	GRP94_FL	GRP94_FL	TLDMoxIKK	LAKLLR	473	508	9	58.5	8.5	62.7	open and semi-closed	27.852
599	GRP94_FL	GRP94_FL	KTLDMoxIKK	LAKLLR	473	508	9	58.5	8.5	62.7	open and semi-closed	21.069
620	GRP94_FL	GRP94_FL	KIADEK	TVWDWELMoxNDIKPIWQRPSKEVEEDEYK	474	348	17.1	75.4	16.8	78.4	open and semi-closed	31.803
590	GRP94_FL	GRP94_FL	KIADEK	KTLDMoxIK	474	467	10.5	61.9	10.6	65.7	open and semi-closed	29.651
559	GRP94_FL	GRP94_FL	KIADEK	LAKLLR	474	508	12.4	60.8	12	64.8	open and semi-closed	27.99
581	GRP94_FL	GRP94_FL	LGVIEDHSNR	LLKVIR	501	458	14	51.1	13.3	53.1	open and semi-closed	31.898
850	GRP94_FL	GRP94_FL	LGVIEDHSNR	ETLQQHKLLK	501	455	18.7	53.6	17.2	55.6	open and semi-closed	29.223
594	GRP94_FL	GRP94_FL	LAKLLR	LLKVIR	508	458	24.9	55.5	24.7	58.1	open and semi-closed	30.181
808	GRP94_FL	GRP94_FL	LAKLLR	KIADEKYNDTFWK	508	474	12.4	60.8	12	64.8	open and semi-closed	27.972
618	GRP94_FL	GRP94_FL	LAKLLR	AQAYQTGKDISTNYYASQK	508	671	37.7	23.5	44.9	23	open and semi-closed	22.123
575	GRP94_FL	GRP94_FL	LAKLLR	LAKLLR	508	508	n/a	56.7	n/a	59.8	unassigned crosslink	19.799
616	GRP94_FL	GRP94_FL	MoxKEKQDK	KGYEVIYLTEPVDEYCcmIQALPEFDGKR	534	561	13.1	67	13.2	67.6	open and semi-closed	21.906
554	GRP94_FL	GRP94_FL	MKEKQDK	KGYEVIYLTEPVDEYCcmIQALPEFDGKR	534	561	13.1	67	13.2	67.6	open and semi-closed	18.27
526	GRP94_FL	GRP94_FL	MoxKEKQDK	EGVKFDESEK	534	597	10.6	66.4	11.4	65.8	open and semi-closed	15.178
937	GRP94_FL	GRP94_FL	QDKIYFMoxAGSSR	FQNVAKEGVK	537	593	12.9	49.2	13.5	49.1	open and semi-closed	47.387
656	GRP94_FL	GRP94_FL	QDKIYFMoxAGSSR	EGVKFDESEKTK	537	597	8.8	59.5	8.2	59.1	open and semi-closed	46.142
840	GRP94_FL	GRP94_FL	QDKIYFMoxAGSSR	EGVKFDESEK	537	597	8.8	59.5	8.2	59.1	open and semi-closed	42.331
721	GRP94_FL	GRP94_FL	QDKIYFMAGSSR	KGYEVIYLTEPVDEYCcmIQALPEFDGKR	537	561	14.6	59.6	14.3	60.8	open and semi-closed	25.251
528	GRP94_FL	GRP94_FL	QDKIYFMoxAGSSR	EAESSPFVER	537	551	20.8	44	21	46.2	open and semi-closed	15.473
875	GRP94_FL	GRP94_FL	KEAESSPFVER	IMKAQAYQTGK	547	663	21.3	15.8	25.8	19.6	open and semi-closed	46.353
786	GRP94_FL	GRP94_FL	KEAESSPFVER	YNDTFWKEFGTNIK	547	486	19.1	40.8	18.7	44.9	open and semi-closed	45.878
834	GRP94_FL	GRP94_FL	KEAESSPFVER	IMoxKAQAYQTGK	547	663	21.3	15.8	25.8	19.6	open and semi-closed	43.189
909	GRP94_FL	GRP94_FL	KEAESSPFVER	IKEDEDDKTVMoxDLAVVLFETATLR	547	708	35.5	26.1	37.2	25.2	open and semi-closed	31.15
852	GRP94_FL	GRP94_FL	KEAESSPFVER	SGYLLPDTKAYGDR	547	733	26.2	9.8	28.4	10.9	open and semi-closed	29.254
667	GRP94_FL	GRP94_FL	KEAESSPFVER	AQAYQTGKDISTNYYASQK	547	671	31.1	15.6	34.6	18.5	open and semi-closed	23.626
644	GRP94_FL	GRP94_FL	KEAESSPFVER	IKEDEDDKTVMoxDLAVVLFETATLR	547	702	38.1	36.9	38.7	35.3	unassigned crosslink	23.042
637	GRP94_FL	GRP94_FL	KEAESSPFVER	SGYLLPDTKAYGDR	551	733	25.6	6.5	25.9	7.6	open and semi-closed	22.841
888	GRP94_FL	GRP94_FL	FQNVAKEGVK	QDKIYFMAGSSR	593	537	12.9	49.2	13.5	49.1	open and semi-closed	43.836
762	GRP94_FL	GRP94_FL	FQNVAKEGVK	AQAYQTGKDISTNYYASQK	593	671	28	27	26.3	23.4	open and semi-closed	37.718
687	GRP94_FL	GRP94_FL	FQNVAKEGVK	FDESEKTK	593	603	26.1	61.8	24.7	58	open and semi-closed	37.197
943	GRP94_FL	GRP94_FL	FQNVAKEGVK	EKQDKIYFMoxAGSSR	593	537	12.9	49.2	13.5	49.1	open and semi-closed	33.625
894	GRP94_FL	GRP94_FL	FQNVAKEGVK	KGYEVIYLTEPVDEYCcmIQALPEFDGKR	593	561	18.3	48.2	18.9	48.3	open and semi-closed	30.667
726	GRP94_FL	GRP94_FL	FQNVAKEGVK	SGYLLPDTKAYGDR	593	733	28.4	19.4	27.9	17.5	open and semi-closed	25.375
693	GRP94_FL	GRP94_FL	FQNVAKEGVK	IMoxKAQAYQTGK	593	663	19	26.7	20	23.3	open and semi-closed	24.642
685	GRP94_FL	GRP94_FL	FQNVAKEGVK	KGYEVIYLTEPVDEYCcmIQALPEFDGK	593	561	18.3	48.2	18.9	48.3	open and semi-closed	24.403
557	GRP94_FL	GRP94_FL	FQNVAKEGVK	IKEDEDDKTVMoxDLAVVLFETATLR	593	702	30.3	48.4	29.3	47.2	open and semi-closed	18.946
777	GRP94_FL	GRP94_FL	EGVKFDESEK	EKQDKIYFMAGSSR	597	537	8.8	59.5	8.2	59.1	open and semi-closed	54.067
938	GRP94_FL	GRP94_FL	EGVKFDESEK	DKIEKAVVSQR	597	633	19	48.6	17.4	47.4	open and semi-closed	48.137
638	GRP94_FL	GRP94_FL	EGVKFDESEKTK	DKIEKAVVSQR	597	633	19	48.6	17.4	47.4	open and semi-closed	47.234
731	GRP94_FL	GRP94_FL	EGVKFDESEKTK	EKQDKIYFMoxAGSSR	597	537	8.8	59.5	8.2	59.1	open and semi-closed	46.149
551	GRP94_FL	GRP94_FL	EGVKFDESEKTK	IEKAVVSQR	597	633	19	48.6	17.4	47.4	open and semi-closed	45.208
748	GRP94_FL	GRP94_FL	EGVKFDESEKTK	QDKIYFMAGSSR	597	537	8.8	59.5	8.2	59.1	open and semi-closed	45.201
778	GRP94_FL	GRP94_FL	EGVKFDESEK	QDKIYFMAGSSR	597	537	8.8	59.5	8.2	59.1	open and semi-closed	41.159
792	GRP94_FL	GRP94_FL	EGVKFDESEK	IEKAVVSQR	597	633	19	48.6	17.4	47.4	open and semi-closed	40.3
689	GRP94_FL	GRP94_FL	EGVKFDESEK	KGYEVIYLTEPVDEYCcmIQALPEFDGKR	597	561	11.5	58.1	13	57.4	open and semi-closed	38.209
955	GRP94_FL	GRP94_FL	EGVKFDESEK	EKQDKIYFMoxAGSSR	597	537	8.8	59.5	8.2	59.1	open and semi-closed	34.461
843	GRP94_FL	GRP94_FL	EGVKFDESEKTK	EKQDKIYFMAGSSR	597	537	8.8	59.5	8.2	59.1	open and semi-closed	29.025
540	GRP94_FL	GRP94_FL	EGVKFDESEK	MKEKQDK	597	534	10.6	66.7	11.4	66.3	open and semi-closed	26.309
711	GRP94_FL	GRP94_FL	EGVKFDESEKTK	EKQDKIYFMAGSSR	597	534	10.6	66.7	11.4	66.3	open and semi-closed	24.963
664	GRP94_FL	GRP94_FL	EGVKFDESEK	KGYEVIYLTEPVDEYCcmIQALPEFDGK	597	561	11.5	58.1	13	57.4	open and semi-closed	23.578
546	GRP94_FL	GRP94_FL	EGVKFDESEK	EATEKEFEPLLNWMK	597	613	20.5	59.4	19	59	open and semi-closed	17.849
917	GRP94_FL	GRP94_FL	EGVKFDESEKTK	KGYEVIYLTEPVDEYCcmIQALPEFDGKR	603	561	16.3	66.9	15	65.9	open and semi-closed	31.523
814	GRP94_FL	GRP94_FL	FDESEKTK	KGYEVIYLTEPVDEYCcmIQALPEFDGKR	603	561	16.3	66.9	15	65.9	open and semi-closed	28.185
716	GRP94_FL	GRP94_FL	FDESEKTK	KEAESSPFVER	603	547	35	51.6	33.3	50.8	open and semi-closed	25.054
694	GRP94_FL	GRP94_FL	FDESEKTK	KGYEVIYLTEPVDEYCcmIQALPEFDGK	603	561	16.3	66.9	15	65.9	open and semi-closed	24.661
844	GRP94_FL	GRP94_FL	EATEKEFEPLLNWMoxK	IKEDEDDKTVMoxDLAVVLFETATLR	613	702	27.6	55	13.7	51.1	open and semi-closed	46.078
944	GRP94_FL	GRP94_FL	EATEKEFEPLLNWMoxK	IKEDEDDKTVMDLAVVLFETATLR	613	702	27.6	55	13.7	51.1	open and semi-closed	33.928
605	GRP94_FL	GRP94_FL	ALKDKIEK	DISTNYYASQKK	628	682	10.5	39.6	11.4	38.8	open and semi-closed	31.306
579	GRP94_FL	GRP94_FL	ALKDKIEK	EATEKEFEPLLNWMKDK	628	623	5.2	41.9	5.3	41.4	open and semi-closed	20.067
611	GRP94_FL	GRP94_FL	ALKDKIEK	IMKAQAYQTGK	630	663	20	30.5	16	25.2	open and semi-closed	41.277
588	GRP94_FL	GRP94_FL	ALKDKIEK	DISTNYYASQKK	630	682	5.9	35.5	8.4	33.6	open and semi-closed	39.377
572	GRP94_FL	GRP94_FL	ALKDKIEK	KEAESSPFVER	630	547	27.7	20.5	29	18.1	open and semi-closed	34.53
561	GRP94_FL	GRP94_FL	ALKDKIEK	IMoxKAQAYQTGK	630	663	20	30.5	16	25.2	open and semi-closed	33.344
684	GRP94_FL	GRP94_FL	ALKDKIEK	IKEDEDDKTVMDLAVVLFETATLR	630	708	17.5	33.9	18.3	35.5	open and semi-closed	24.384
714	GRP94_FL	GRP94_FL	DKIEKAVVSQR	EATEKEFEPLLNWMK	633	613	15.1	52.3	15.7	51.9	open and semi-closed	50.61
861	GRP94_FL	GRP94_FL	DKIEKAVVSQR	EATEKEFEPLLNWMKDK	633	623	5.8	44.1	6.4	42.6	open and semi-closed	45.001
890	GRP94_FL	GRP94_FL	IEKAVVSQR	EATEKEFEPLLNWMK	633	613	15.1	52.3	15.7	51.9	open and semi-closed	44.587
759	GRP94_FL	GRP94_FL	IEKAVVSQR	FQNVAKEGVK	633	593	14.1	43.1	13.1	40.3	open and semi-closed	39.374
668	GRP94_FL	GRP94_FL	IEKAVVSQR	EATEKEFEPLLNWMKDK	633	623	5.8	44.1	6.4	42.6	open and semi-closed	37.059
659	GRP94_FL	GRP94_FL	IEKAVVSQR	EFEPLLNWMKDK	633	623	5.8	44.1	6.4	42.6	open and semi-closed	33.458
836	GRP94_FL	GRP94_FL	DKIEKAVVSQR	DISTNYYASQKK	633	682	8.9	40.8	8.9	39.9	open and semi-closed	28.761
797	GRP94_FL	GRP94_FL	DKIEKAVVSQR	FQNVAKEGVK	633	593	14.1	43.1	13.1	40.3	open and semi-closed	27.622
775	GRP94_FL	GRP94_FL	IEKAVVSQR	DISTNYYASQKK	633	682	8.9	40.8	8.9	39.9	open and semi-closed	26.93
651	GRP94_FL	GRP94_FL	DKIEKAVVSQR	EATEKEFEPLLNWMoxKDK	633	623	5.8	44.1	6.4	42.6	open and semi-closed	23.312
640	GRP94_FL	GRP94_FL	IEKAVVSQR	IMKAQAYQTGK	633	663	24.9	35.1	22.4	30.2	open and semi-closed	22.947
621	GRP94_FL	GRP94_FL	DKIEKAVVSQR	KTFEINPR	633	683	7.7	40.6	7.3	38.2	open and semi-closed	22.405
617	GRP94_FL	GRP94_FL	DKIEKAVVSQR	LLKVIR	633	458	53.5	66.9	49.9	62.3	unassigned crosslink	22.112
538	GRP94_FL	GRP94_FL	IEKAVVSQR	DKALKDK	633	628	9.4	42.1	8.1	41.7	open and semi-closed	16.838
892	GRP94_FL	GRP94_FL	IMoxKAQAYQTGK	IMKAQAYQTGK	663	663	n/a	14.8	n/a	11.7	open and semi-closed	43.357
761	GRP94_FL	GRP94_FL	IMKAQAYQTGK	SGYLLPDTKAYGDR	663	733	19.7	23.2	17.2	21.6	open and semi-closed	42.099
732	GRP94_FL	GRP94_FL	IMoxKAQAYQTGK	SGYLLPDTKAYGDR	663	733	19.7	23.2	17.2	21.6	open and semi-closed	36.391
556	GRP94_FL	GRP94_FL	IMKAQAYQTGK	AQAYQTGKDISTNYYASQK	663	671	10.4	19.6	10.8	18.2	open and semi-closed	31.644
530	GRP94_FL	GRP94_FL	IMKAQAYQTGK	IMKAQAYQTGK	663	663	n/a	14.8	n/a	11.7	open and semi-closed	31.603
523	GRP94_FL	GRP94_FL	IMKAQAYQTGK	GLFDEYGSKK	663	404	n/a	n/a	32.9	27.4	open and semi-closed	27.15
541	GRP94_FL	GRP94_FL	IMoxKAQAYQTGK	YNDTFWKEFGTNIK	663	486	27.5	21.1	30.9	19.8	open and semi-closed	17.253
535	GRP94_FL	GRP94_FL	IMKAQAYQTGK	LLKVIR	663	458	38.6	42.2	41.6	40.6	unassigned crosslink	16.45
939	GRP94_FL	GRP94_FL	AQAYQTGKDISTNYYASQK	SGYLLPDTKAYGDR	671	733	24.8	33.3	15.5	27.7	open and semi-closed	33.044
930	GRP94_FL	GRP94_FL	AQAYQTGKDISTNYYASQK	YNDTFWKEFGTNIK	671	486	33.6	11.5	41.7	16.2	open and semi-closed	32.467
922	GRP94_FL	GRP94_FL	AQAYQTGKDISTNYYASQK	VFITDDFHDMMPKYLNFVK	671	428	27.2	20.7	39.2	17.7	open and semi-closed	31.849
907	GRP94_FL	GRP94_FL	AQAYQTGKDISTNYYASQK	VFITDDFHDMMoxPKYLNFVK	671	428	27.2	20.7	39.2	17.7	open and semi-closed	31.02
899	GRP94_FL	GRP94_FL	AQAYQTGKDISTNYYASQK	GLFDEYGSKK	671	404	n/a	n/a	42.1	31.1	better supported in the open conformation (based on surrounding residues, residue 404 not defined)	30.846
845	GRP94_FL	GRP94_FL	AQAYQTGKDISTNYYASQK	IKEDEDDKTVMoxDLAVVLFETATLR	671	708	40.9	47.1	26.9	40.8	open and semi-closed	29.092
670	GRP94_FL	GRP94_FL	AQAYQTGKDISTNYYASQK	RVFITDDFHDMoxMoxPKYLNFVK	671	428	27.2	20.7	39.2	17.7	open and semi-closed	23.792
653	GRP94_FL	GRP94_FL	AQAYQTGKDISTNYYASQKK	FQNVAKEGVK	671	593	28	28.4	26.3	23.4	open and semi-closed	23.347
877	GRP94_FL	GRP94_FL	DISTNYYASQKK	SGYLLPDTKAYGDR	682	733	20.7	22.6	21.8	18.4	open and semi-closed	45.011
763	GRP94_FL	GRP94_FL	DISTNYYASQKK	EFEPLLNWMKDK	682	623	11.4	40.9	11.9	38.4	open and semi-closed	43.994
793	GRP94_FL	GRP94_FL	DISTNYYASQKK	IMKAQAYQTGK	682	663	16.7	28.4	15.8	23.1	open and semi-closed	39.444
692	GRP94_FL	GRP94_FL	DISTNYYASQKK	KEAESSPFVER	682	547	26	21.4	24.6	23.5	open and semi-closed	35.984
832	GRP94_FL	GRP94_FL	DISTNYYASQKK	IMoxKAQAYQTGK	682	663	16.7	28.4	15.8	23.1	open and semi-closed	28.577
809	GRP94_FL	GRP94_FL	DISTNYYASQKK	EATEKEFEPLLNWMKDK	682	623	11.4	40.9	11.9	38.4	open and semi-closed	28.014
774	GRP94_FL	GRP94_FL	DISTNYYASQKK	IMoxKAQAYQTGK	682	667	22.1	27.8	23.1	21.8	open and semi-closed	26.905
573	GRP94_FL	GRP94_FL	DISTNYYASQKK	EFEPLLNWMoxKDK	682	623	11.4	40.9	11.9	38.4	open and semi-closed	19.75
768	GRP94_FL	GRP94_FL	KTFEINPR	AQAYQTGKDISTNYYASQK	683	671	25.4	31.1	18.8	26.2	open and semi-closed	40.941
758	GRP94_FL	GRP94_FL	KTFEINPR	IMKAQAYQTGK	683	663	17.4	27.8	15.8	23.1	open and semi-closed	38.781
766	GRP94_FL	GRP94_FL	KTFEINPR	SGYLLPDTKAYGDR	683	733	21.8	20.1	21.8	18.4	open and semi-closed	38.674
735	GRP94_FL	GRP94_FL	KTFEINPR	FQNVAKEGVK	683	593	9.7	37	9	34.9	open and semi-closed	37.891
737	GRP94_FL	GRP94_FL	KTFEINPR	KEAESSPFVER	683	547	23.4	23.4	23.5	23.5	open and semi-closed	36.416
715	GRP94_FL	GRP94_FL	KTFEINPR	IMoxKAQAYQTGK	683	663	17.4	27.8	15.8	23.1	open and semi-closed	35.926
589	GRP94_FL	GRP94_FL	KTFEINPR	IKEDEDDKTVMoxDLAVVLFETATLR	683	702	24.8	45.1	24.8	45.1	open and semi-closed	32.781
544	GRP94_FL	GRP94_FL	KTFEINPR	IKEDEDDKTVMDLAVVLFETATLR	683	702	24.8	45.1	24.8	45.1	open and semi-closed	32.179
749	GRP94_FL	GRP94_FL	KTFEINPR	GLFDEYGSKK	683	404	n/a	n/a	42.6	40.2	unassigned crosslink	25.917
872	GRP94_FL	GRP94_FL	IKEDEDDKTVMoxDLAVVLFETATLR	EATEKEFEPLLNWMK	702	613	18.5	50	13.7	51.1	open and semi-closed	44.091
609	GRP94_FL	GRP94_FL	RIKEDEDDK	TVMDLAVVLFETATLR	702	709	13.7	29.6	12.9	33.3	open and semi-closed	21.527
560	GRP94_FL	GRP94_FL	RIKEDEDDK	TVMoxDLAVVLFETATLR	702	709	13.7	29.6	12.9	33.3	open and semi-closed	19.106
600	GRP94_FL	GRP94_FL	SGYLLPDTKAYGDR	GLFDEYGSKK	733	404	n/a	n/a	66.7	63.3	unassigned crosslink	21.082
585	GRP94_FL	GRP94_FL	SGYLLPDTKAYGDR	IKEDEDDKTVMoxDLAVVLFETATLR	733	702	31.5	29.9	30.1	29.2	open and semi-closed	20.296
562	decoy:GRP94_FL	GRP94_FL	TSGREK	EKNLLHVTDTGVGMoxTR	767	142	n/a	n/a	n/a	n/a	decoy	28.851
534	decoy:GRP94_FL	GRP94_FL	TSGREK	EKNLLHVTDTGVGMTR	767	142	n/a	n/a	n/a	n/a	decoy	16.122
567	decoy:GRP94_FL	GRP94_FL	TSGREK	EKNLLHVTDTGVGMTR	768	142	n/a	n/a	n/a	n/a	decoy	19.471

## Sheet: Intra-BiP
PeptidePairID	Protein1	Protein2	Peptide1	Peptide2	BiP residue nb. Uniprot id P20029	BiP residue nb. Uniprot id P20029	distance (Å) determined in BiP-NBD, PDB id: 6DWS		comment	Score
533	decoy:BiP	BiP	IEEVKAEMoxTK	AKFEELNMDLFR	60	326	n/a		decoy	16.08
678	BiP	BiP	NQLTSNPENTVFDAKR	TWNDPSVQQDIKFLPFK	96	113	15.5		intra-NBD crosslink	24.198
830	BiP	BiP	TFAPEEISAMVLTK	TKPYIQVDIGGGQTK	139	137	7		intra-NBD crosslink	28.517
734	BiP	BiP	TFAPEEISAMoxVLTK	TKPYIQVDIGGGQTK	139	137	7		intra-NBD crosslink	25.585
527	decoy:BiP	BiP	GDEATR	IINEPTAAAIAYGLDKREGEK	145	213	n/a		decoy	15.408
608	BiP	BiP	TFAPEEISAMVLTKMoxK	KVTHAVVTVPAYFNDAQR	152	164	13.1		intra-NBD crosslink	21.48
543	BiP	BiP	TFAPEEISAMoxVLTKMK	KVTHAVVTVPAYFNDAQR	152	164	13.1		intra-NBD crosslink	17.498
914	BiP	BiP	KVTHAVVTVPAYFNDAQR	TFAPEEISAMVLTKMK	164	152	13.1		intra-NBD crosslink	31.262
532	BiP	BiP	IINEPTAAAIAYGLDKR	QATKDAGTIAGLNVMoxR	213	185	27.1		intra-NBD crosslink	16.012
779	BiP	BiP	VMEHFIKLYK	AKFEELNMoxDLFR	268	326	14.3		intra-NBD crosslink	40.224
713	BiP	BiP	VMoxEHFIKLYK	AKFEELNMoxDLFR	268	326	14.3		intra-NBD crosslink	37.174
626	BiP	BiP	VMoxEHFIKLYK	AKFEELNMDLFR	268	326	14.3		intra-NBD crosslink	35.294
674	BiP	BiP	AVQKLR	TGKDVR	287	276	15.9		intra-NBD crosslink	34.392
642	BiP	BiP	AVQKLR	LIGDAAKNQLTSNPENTVFDAK	287	81	13.5		intra-NBD crosslink	32.87
595	BiP	BiP	AVQKLR	EVEKAK	287	294	11		intra-NBD crosslink	30.235
673	BiP	BiP	AVQKLR	IPKIQQLVK	287	370	26		intra-NBD crosslink	23.895
596	BiP	BiP	AVQKLR	IINEPTAAAIAYGLDKR	287	213	46.3		non-specific Xlink	20.98
549	BiP	BiP	AVQKLR	NKITITNDQNR	287	523	n/a		NBD-SBD	17.984
820	BiP	BiP	AKFEELNMDLFR	VMEHFIKLYK	326	268	14.3		intra-NBD crosslink	43.181
818	BiP	BiP	STMoxKPVQK	KSDIDEIVLVGGSTR	340	353	13.2		intra-NBD crosslink	40.475
744	BiP	BiP	STMoxKPVQK	IPKIQQLVK	340	370	15.6		intra-NBD crosslink	39.608
679	BiP	BiP	STMoxKPVQK	VLEDSDLKKSDIDEIVLVGGSTR	340	353	13.2		intra-NBD crosslink	36.544
550	BiP	BiP	STMKPVQK	KSDIDEIVLVGGSTR	340	353	13.2		intra-NBD crosslink	32.873
566	BiP	BiP	STMKPVQK	VLEDSDLKKSDIDEIVLVGGSTR	340	352	14.1		intra-NBD crosslink	19.468
773	BiP	BiP	VLEDSDLKK	STMoxKPVQK	352	340	14.1		intra-NBD crosslink	38.926
871	BiP	BiP	VLEDSDLKK	STMKPVQK	352	340	14.1		intra-NBD crosslink	29.875
634	BiP	BiP	VLEDSDLKKSDIDEIVLVGGSTR	STMoxKPVQKVLEDSDLKK	352	352	n/a		non-specific crosslink between 2 BiP molecules	22.764
879	BiP	BiP	IPKIQQLVK	STMKPVQK	370	340	15.6		intra-NBD crosslink	44.426
833	BiP	BiP	IPKIQQLVK	AKFEELNMDLFR	370	326	12		intra-NBD crosslink	44.105
708	BiP	BiP	IPKIQQLVK	AKFEELNMoxDLFR	370	326	12		intra-NBD crosslink	38.103
728	BiP	BiP	IPKIQQLVK	KSDIDEIVLVGGSTR	370	353	19.4		intra-NBD crosslink	25.41
578	BiP	BiP	IPKIQQLVK	IINEPTAAAIAYGLDKR	370	213	31.4		intra-NBD crosslink	20.015
586	BiP	BiP	EFFNGKEPSR	KSDIDEIVLVGGSTR	382	353	9.7		intra-NBD crosslink	20.442
					BiP residue nb. Uniprot id P20029	BiP residue nb. Uniprot id P20029	distance (Å) determined in closed BiP-SBD, PDB id: 5E85	distance (Å) determined in open BiP-SBD, PDB id: 5E84 - chain A	comment
633	BiP	BiP	NTVVPTKK	IINEPTAAAIAYGLDKR	446	213	n/a	n.d.	NBD-SBD	22.714
570	BiP	BiP	NTVVPTKK	MVNDAEKFAEEDKK	446	547	30.3	40.7	between SBDb and SBDa, indicating a closed SBD	19.572
675	BiP	BiP	VTAEDKGTGNK	NTVVPTKK	516	446	17.6	18.5	within SBDb	34.405
536	BiP	BiP	VTAEDKGTGNK	NQIGDKEKLGGK	516	581	21.7	92.7	between SBDb and SBDa, indicating a closed SBD	30.279
746	BiP	BiP	VTAEDKGTGNK	NQIGDKEKLGGK	516	579	23.1	96.5	between SBDb and SBDa, indicating a closed SBD	25.88
958	BiP	BiP	VTAEDKGTGNKNK	LGGKLSSEDKETMEK	521	585	36.6	90.6	between SBDb and SBDa, indicating a closed SBD	49.359
703	BiP	BiP	GTGNKNK	LGGKLSSEDKETMEK	521	585	36.6	90.6	between SBDb and SBDa, indicating a closed SBD	45.837
767	BiP	BiP	NKITITNDQNR	NTVVPTKK	523	446	14.3	20	within SBDb	39.061
881	BiP	BiP	NKITITNDQNR	IINEPTAAAIAYGLDKR	523	213	n/a	n.d.	NBD-SBD	30.247
870	BiP	BiP	NKITITNDQNR	ELEEIVQPIISKLYGSGGPPPTGEEDTSEKDEL	523	633	47.2	84.8	between SBDb and SBDa, indicating a closed SBD	29.759
712	BiP	BiP	NKITITNDQNR	LYGSGGPPPTGEEDTSEKDEL	523	651	n/a	n/a	residue 651 not defined	24.991
610	BiP	BiP	FAEEDKK	IEWLESHQDADIEDFKAK	553	617	17.4	16.6	within SBDa	42.043
957	BiP	BiP	NELESYAYSLKNQIGDKEK	LSSEDKETMEKAVEEK	573	596	9.7	9.9	within SBDa	34.648
619	BiP	BiP	NELESYAYSLKNQIGDKEK	LSSEDKETMEKAVEEK	573	591	10	10.2	within SBDa	22.229
697	BiP	BiP	NQIGDKEK	LGGKLSSEDKETMoxEK	579	585	7.7	8.1	within SBDa	47.92
949	BiP	BiP	NQIGDKEK	LSSEDKETMEK	579	591	11.3	11.3	within SBDa	34.115
891	BiP	BiP	NQIGDKEK	NTVVPTKK	579	446	38.4	84.4	between SBDb and SBDa, indicating a closed SBD	30.622
887	BiP	BiP	NQIGDKEK	LGGKLSSEDKETMEK	579	585	7.7	8.1	within SBDa	30.555
720	BiP	BiP	NQIGDKEK	LGGKLSSEDKETMEK	579	587	10.8	11.6	within SBDa	25.209
655	BiP	BiP	NQIGDKEK	LGGKLSSEDKETMEK	579	591	11.3	11.3	within SBDa	23.407
636	BiP	BiP	NQIGDKEKLGGK	NKITITNDQNR	579	523	36.1	89.4	between SBDb and SBDa, indicating a closed SBD	22.792
622	BiP	BiP	NQIGDKEK	ELEEIVQPIISKLYGSGGPPPTGEEDTSEKDEL	579	633	17.6	16.1	within SBDa	22.418
717	BiP	BiP	NQIGDKEKLGGK	NTVVPTKK	581	446	35.6	80.8	between SBDb and SBDa, indicating a closed SBD	38.25
563	BiP	BiP	NQIGDKEKLGGK	KSQIFSTASDNQPTVTIK	581	447	32.5	84.2	between SBDb and SBDa, indicating a closed SBD	33.787
625	BiP	BiP	NQIGDKEKLGGK	NKITITNDQNR	581	523	35.2	85.8	between SBDb and SBDa, indicating a closed SBD	22.493
780	BiP	BiP	LGGKLSSEDKETMoxEK	NKITITNDQNR	585	523	41.7	88.7	between SBDb and SBDa, indicating a closed SBD	51.57
841	BiP	BiP	LGGKLSSEDKETMEK	NTVVPTKK	585	446	41.9	85.2	between SBDb and SBDa, indicating a closed SBD	41.866
769	BiP	BiP	LGGKLSSEDKETMoxEK	ELEEIVQPIISKLYGSGGPPPTGEEDTSEKDEL	585	633	10.1	8.5	within SBDa	41.591
798	BiP	BiP	LGGKLSSEDKETMEK	NKITITNDQNR	585	523	41.7	88.7	between SBDb and SBDa, indicating a closed SBD	40.282
935	BiP	BiP	LGGKLSSEDKETMoxEK	LYGSGGPPPTGEEDTSEKDEL	585	651	n/a	n/a	residue 651 not defined	32.795
933	BiP	BiP	LGGKLSSEDKETMEK	ELEEIVQPIISKLYGSGGPPPTGEEDTSEKDEL	585	633	10.1	8.5	within SBDa	32.733
815	BiP	BiP	LGGKLSSEDKETMEK	LYGSGGPPPTGEEDTSEKDEL	585	651	n/a	n/a	residue 651 not defined	28.208
548	BiP	BiP	LSSEDKETMEK	NELESYAYSLKNQIGDKEK	591	573	10	10.2	within SBDa	35.089
860	BiP	BiP	LSSEDKETMoxEK	NQIGDKEK	591	579	11.3	11.3	within SBDa	29.47
864	BiP	BiP	KKELEEIVQPIISK	LYGSGGPPPTGEEDTSEKDEL	621	651	n/a	n/a	residue 651 not defined	29.562
598	BiP	BiP	LYGSGGPPPTGEEDTSEKDEL	KELEEIVQPIISK	635	632	n/a	n/a	residue 635 not defined	21.058
