# Supplementary material for: Conformational plasticity of a BiP–GRP94 chaperone complex
Source: Nat Struct Mol Biol. 2025 Jul 14;32(10):1947–58. doi: 10.1038/s41594-025-01619-0 (PMC12527940; doi:10.1038/s41594-025-01619-0)
Supplement: Supplementary file 5 — XL-MS dataset of BiP–GRP94 Δ72. Data tables contain distance measurements (between Cα atoms) of intraprotein and interprotein crosslinks derived from the indicated PDB files. Distances < 30 Å are highlighted in green. Distances < 35 Å are highlighted in yellow. The cutoff applied for Xisearch score was 15. One of three independently obtained datasets is shown. Residues in orange are part of the BiPSBD or GRP94CTD, residues in gray are part of the GRP94MD and residues in blue are part of the BiPNBD or GRP94NTD. [file 41594_2025_1619_MOESM5_ESM.xlsx]

## Sheet: BiP-GRP94 Delta72
PeptidePairID	Protein1	Protein2	Peptide1	Peptide2	BiP residue nb. Uniprot id P20029	GRP94 residue nb. Uniprot id P08113	distance (Å) determined in homology model based on PDB id: 7KW7, from GRP94 (chain A) to BiP (chain C), if not otherwise indicated	comment	Score
1318	BiP	GRP94_Delta72	LYGSGGPPPTGEEDTSEKDEL	ASWSHPQFEK	643	purification tag pos 2	n/a	interaction between the GRP94 Delta72 purification and BiP-SBD	26.391
1261	BiP	GRP94_Delta72	NELESYAYSLKNQIGDKEK	ASWSHPQFEK	573	purification tag pos 2	n/a	interaction between the GRP94 Delta72 purification and BiP-SBD	24.73
1304	BiP	GRP94_Delta72	KSQIFSTASDNQPTVTIK	ASWSHPQFEK	447	purification tag pos 2	n/a	interaction between the GRP94 Delta72 purification and BiP-SBD	23.253
1302	BiP	GRP94_Delta72	KKELEEIVQPIISK	ASWSHPQFEK	620	purification tag pos 2	n/a	interaction between the GRP94 Delta72 purification and BiP-SBD	22.966
1257	BiP	GRP94_Delta72	LGGKLSSEDKETMoxEK	ASWSHPQFEK	585	purification tag pos 2	n/a	interaction between the GRP94 Delta72 purification and BiP-SBD	16.101
1254	BiP	GRP94_Delta72	LGGKLSSEDKETMEK	ASWSHPQFEK	585	purification tag pos 2	n/a	interaction between the GRP94 Delta72 purification and BiP-SBD	15.112
1277	BiP	GRP94_Delta72	NKITITNDQNR	GSMoxGKPIPNPLLGLDSTENLYFQGK	523	purification tag pos 13	n/a	interaction between the GRP94 Delta72 purification and BiP-SBD	18.447
1328	BiP	GRP94_Delta72	KSQIFSTASDNQPTVTIK	GSMoxGKPIPNPLLGLDSTENLYFQGK	447	purification tag pos 16	n/a	interaction between the GRP94 Delta72 purification and BiP-SBD	36.735
1321	BiP	GRP94_Delta72	KKELEEIVQPIISK	GSMGKPIPNPLLGLDSTENLYFQGK	620	purification tag pos 16	n/a	interaction between the GRP94 Delta72 purification and BiP-SBD	27.447
1251	BiP	GRP94_Delta72	EKLGGK	GSMGKPIPNPLLGLDSTENLYFQGK	581	purification tag pos 16	n/a	interaction between the GRP94 Delta72 purification and BiP-SBD	22.968
1286	BiP	GRP94_Delta72	NTVVPTKK	GSMGKPIPNPLLGLDSTENLYFQGK	446	purification tag pos 16	n/a	interaction between the GRP94 Delta72 purification and BiP-SBD	19.03
1271	BiP	GRP94_Delta72	NTVVPTKK	GSMoxGKPIPNPLLGLDSTENLYFQGK	446	purification tag pos 16	n/a	interaction between the GRP94 Delta72 purification and BiP-SBD	17.796
1298	BiP	GRP94_Delta72	LGGKLSSEDKETMEK	GSMGKPIPNPLLGLDSTENLYFQGKSEK	585	72	n/a	BiP-SBDa and GRP94-NTD interaction, not compatible with cytosolic loading complex	22.315
1285	BiP	GRP94_Delta72	NTVVPTKK	SEKFAFQAEVNR	446	75	n.d.	BiP-SBDb and GRP94-NTD interaction, not compatible with cytosolic loading complex	19.006
1314	BiP	GRP94_Delta72	KVTHAVVTVPAYFNDAQR	ELISNASDALDKIR	164	114	23.2	interface II	49.397
1303	BiP	GRP94_Delta72	NKITITNDQNR	ELISNASDALDKIR	523	114	n.d.	BiP-SBDb and GRP94-NTD interaction, not compatible with cytosolic loading complex	34.836
1309	BiP	GRP94_Delta72	QATKDAGTIAGLNVMR	ELISNASDALDKIR	185	114	14.1	interface II	23.862
1305	BiP	GRP94_Delta72	QATKDAGTIAGLNVMoxR	ELISNASDALDKIR	185	114	14.1	interface II	23.396
1275	BiP	GRP94_Delta72	QATKDAGTIAGLNVMR	LISLTDENALAGNEELTVK	185	119	14.9	interface II	18.407
1267	BiP	GRP94_Delta72	STMKPVQKVLEDSDLK	LISLTDENALAGNEELTVK	344	119	43.2	unassigned crosslink	17.301
1256	BiP	GRP94_Delta72	NKITITNDQNR	IKCcmDKEK	523	137	n.d.	BiP-SBDb and GRP94-NTD interaction, not compatible with cytosolic loading complex	34.351
1263	BiP	GRP94_Delta72	VTAEDKGTGNK	IKCcmDKEK	516	137	n.d.	BiP-SBDb and GRP94-NTD interaction, not compatible with cytosolic loading complex	28.308
1287	BiP	GRP94_Delta72	VTAEDKGTGNKNK	IKCcmDKEK	521	137	n.d.	BiP-SBDb and GRP94-NTD interaction, not compatible with cytosolic loading complex	19.046
1312	BiP	GRP94_Delta72	KSQIFSTASDNQPTVTIK	EELVKNLGTIAK	447	161	n.d.	BiP-SBDb and GRP94-NTD interaction, not compatible with cytosolic loading complex	40.141
1307	BiP	GRP94_Delta72	KVTHAVVTVPAYFNDAQR	EELVKNLGTIAK	164	161	29.8	interface II	36.385
1300	BiP	GRP94_Delta72	NKITITNDQNR	EELVKNLGTIAK	523	161	n.d.	BiP-SBDb and GRP94-NTD interaction, not compatible with cytosolic loading complex	34.696
1325	BiP	GRP94_Delta72	IINEPTAAAIAYGLDKR	EELVKNLGTIAK	213	161	48.4	ATP lid - BiP-NBD interaction	28.525
1255	BiP	GRP94_Delta72	IPKIQQLVK	EELVKNLGTIAK	370	161	55.4	unassigned crosslink	22.807
1273	BiP	GRP94_Delta72	MVNDAEKFAEEDKK	EELVKNLGTIAK	547	161	n/a	BiP-SBDb and GRP94-NTD interaction, not compatible with cytosolic loading complex	18.32
1324	BiP	GRP94_Delta72	NKITITNDQNR	NLGTIAKSGTSEFLNK	523	168	n.d.	BiP-SBDb and GRP94-NTD interaction, not compatible with cytosolic loading complex	28.366
1320	BiP	GRP94_Delta72	KVTHAVVTVPAYFNDAQR	NLGTIAKSGTSEFLNK	164	168	28	interface II	26.942
1289	BiP	GRP94_Delta72	KSQIFSTASDNQPTVTIK	NLGTIAKSGTSEFLNK	447	168	n.d.	BiP-SBDb and GRP94-NTD interaction, not compatible with cytosolic loading complex	19.557
1269	BiP	GRP94_Delta72	QATKDAGTIAGLNVMR	NLGTIAKSGTSEFLNK	185	168	37.2	ATP lid - BiP-NBD interaction, interface II	17.65
1295	BiP	GRP94_Delta72	IINEPTAAAIAYGLDKR	ETLQQHKLLK	213	455	16.4	interface I	41.795
1306	BiP	GRP94_Delta72	IINEPTAAAIAYGLDKR	LLKVIR	213	458	18.4	interface I	34.383
1274	BiP	GRP94_Delta72	KSQIFSTASDNQPTVTIK	LLKVIR	447	458	19.9	matches BiP-SBD orientation in cytosolic loading complex	27.032
1268	BiP	GRP94_Delta72	NTVVPTKK	LLKVIR	446	458	18.4	matches BiP-SBD orientation in cytosolic loading complex	25.55
1265	BiP	GRP94_Delta72	NKITITNDQNR	LLKVIR	523	458	30.3	matches BiP-SBD orientation in cytosolic loading complex	24.033
1292	BiP	GRP94_Delta72	LYGSGGPPPTGEEDTSEKDEL	LLKVIR	651	458	n/a	predicted BiP-SBDa and GRP94-MD interaction (BiP residues above 530 are not part of the final model)	20.557
1270	BiP	GRP94_Delta72	VLEDSDLKK	LLKVIR	352	458	31.9	interface I	17.715
1293	BiP	GRP94_Delta72	LYGSGGPPPTGEEDTSEKDEL	KTLDMIK	651	467	n/a	predicted BiP-SBDa and GRP94-MD interaction (BiP residues above 530 are not part of the final model)	20.559
1294	BiP	GRP94_Delta72	VLEDSDLKK	KTLDMIKK	352	473	19.5	interface I	31.819
1288	BiP	GRP94_Delta72	VLEDSDLKK	TLDMIKK	352	473	19.5	interface I	28.786
1259	BiP	GRP94_Delta72	VLEDSDLKKSDIDEIVLVGGSTR	KTLDMIKK	352	473	19.5	interface I	27.222
1281	BiP	GRP94_Delta72	VLEDSDLKKSDIDEIVLVGGSTR	TLDMIKK	352	473	19.5	interface I	18.642
1260	BiP	GRP94_Delta72	VLEDSDLKK	KTLDMoxIKK	352	473	19.5	interface I	16.314
1262	BiP	GRP94_Delta72	VLEDSDLKK	KIADEK	352	474	18.8	interface I	25.259
1282	BiP	GRP94_Delta72	VLEDSDLKKSDIDEIVLVGGSTR	KIADEK	352	474	18.8	interface I	18.86
1291	BiP	GRP94_Delta72	VLEDSDLKK	LAKLLR	352	508	23.4	interface I	29.912
1315	BiP	GRP94_Delta72	VLEDSDLKKSDIDEIVLVGGSTR	LAKLLR	352	508	23.4	interface I	25.35
1284	BiP	GRP94_Delta72	VLEDSDLKKSDIDEIVLVGGSTR	LAKLLR	353	508	26.3	interface I	19.005
1280	BiP	GRP94_Delta72	LYGSGGPPPTGEEDTSEKDEL	LAKLLR	651	508	n/a	predicted BiP-SBDa and GRP94-MD interaction (BiP residues above 530 are not part of the final model)	18.591
1258	BiP	GRP94_Delta72	KKELEEIVQPIISK	EATEKEFEPLLNWMK	620	613	n/a	predicted BiP-SBDa and GRP94-CTD interaction (BiP residues above 530 are not part of the final model)	16.144

## Sheet: intra-GRP94 Delta72
PeptidePairID	Protein1	Protein2	Peptide1	Peptide2	Protein1	Protein2	GRP94 residue nb. Uniprot id P08113	GRP94 residue nb. Uniprot id P08113	distances (Å) determined in open GRP94, PDB id: 2O1V		distances (Å) determined in semi-closed GRP94, homology model based on PDB id: 7KW7		crosslink supports the following conformation	Score
									within protomer A	between protomers	within protomer A	between protomers
1071	GRP94_Delta72	GRP94_Delta72	ASWSHPQFEK	ELISNASDALDKIR	GRP94_Delta72	GRP94_Delta72	purification tag pos 2	114	n/a	n/a	n/a	n/a	GRP94-NTD - purification tag interaction	34.284
855	GRP94_Delta72	GRP94_Delta72	ASWSHPQFEK	LIINSLYKNK	GRP94_Delta72	GRP94_Delta72	purification tag pos 2	95	n/a	n/a	n/a	n/a	GRP94-NTD - purification tag interaction	28.28
1104	GRP94_Delta72	GRP94_Delta72	ASWSHPQFEK	GSMGKPIPNPLLGLDSTENLYFQGK	GRP94_Delta72	GRP94_Delta72	purification tag pos 2	purification tag pos 16	n/a	n/a	n/a	n/a	GRP94-NTD - purification tag interaction	24.204
1052	GRP94_Delta72	GRP94_Delta72	ASWSHPQFEK	GSMoxGKPIPNPLLGLDSTENLYFQGK	GRP94_Delta72	GRP94_Delta72	purification tag pos 2	purification tag pos 16	n/a	n/a	n/a	n/a	GRP94-NTD - purification tag interaction	22.398
1045	GRP94_Delta72	GRP94_Delta72	ASWSHPQFEK	AQAYQTGKDISTNYYASQK	GRP94_Delta72	GRP94_Delta72	purification tag pos 2	671	n/a	n/a	n/a	n/a	GRP94-CTD - puriificatin tag interaction (non-specific crosslink)	22.069
888	GRP94_Delta72	GRP94_Delta72	MMoxKLIINSLYK	NKEIFLR	GRP94_Delta72	GRP94_Delta72	87	97	14.7	70.9	15.2	21.5	open and semi-closed	27.498
1022	GRP94_Delta72	GRP94_Delta72	MoxMoxKLIINSLYK	NKEIFLR	GRP94_Delta72	GRP94_Delta72	87	97	14.7	70.9	15.2	21.5	open and semi-closed	21.442
962	GRP94_Delta72	GRP94_Delta72	MoxMoxKLIINSLYK	NLGTIAKSGTSEFLNK	GRP94_Delta72	GRP94_Delta72	87	168	n/a	n/a	15.2	16.8	open (based on surrounding residues, residue 168 not defined) and semi-closed	19.77
1089	GRP94_Delta72	GRP94_Delta72	LIINSLYKNK	ELISNASDALDKIR	GRP94_Delta72	GRP94_Delta72	95	114	32	55.7	32	41.6	open and semi-closed	37.663
1118	GRP94_Delta72	GRP94_Delta72	LIINSLYKNK	KYSQFINFPIYVWSSK	GRP94_Delta72	GRP94_Delta72	95	270	17.1	74.4	17.6	31.4	open and semi-closed	24.761
843	GRP94_Delta72	GRP94_Delta72	LIINSLYKNK	LIINSLYKNK	GRP94_Delta72	GRP94_Delta72	95	95	n/a	75.8	n/a	18.6	semi-closed	23.596
999	GRP94_Delta72	GRP94_Delta72	NKEIFLR	NLGTIAKSGTSEFLNK	GRP94_Delta72	GRP94_Delta72	97	168	n/a	n/a	23.8	27.9	open (based on surrounding residues, residue 168 not defined) and semi-closed	32.881
992	GRP94_Delta72	GRP94_Delta72	NKEIFLR	ELISNASDALDKIR	GRP94_Delta72	GRP94_Delta72	97	114	27.5	52	27.4	45.2	open and semi-closed	30.969
894	GRP94_Delta72	GRP94_Delta72	NKEIFLR	MoxMKLIINSLYK	GRP94_Delta72	GRP94_Delta72	97	87	14.7	70.9	15.2	21.5	open and semi-closed	17.847
865	GRP94_Delta72	GRP94_Delta72	NKEIFLR	LIINSLYKNK	GRP94_Delta72	GRP94_Delta72	97	95	6	73.9	5.7	23.1	open and semi-closed	16.301
919	GRP94_Delta72	GRP94_Delta72	ELISNASDALDKIR	MoxMKLIINSLYK	GRP94_Delta72	GRP94_Delta72	114	87	31.5	48.2	29.9	35.1	open and semi-closed	18.462
823	GRP94_Delta72	GRP94_Delta72	IKCcmDKEK	ASWSHPQFEK	GRP94_Delta72	GRP94_Delta72	137	purification tag pos 2	n/a	n/a	n/a	n/a	GRP94-NTD - purification tag interaction	25.376
890	GRP94_Delta72	GRP94_Delta72	IKCcmDKEK	GSMGKPIPNPLLGLDSTENLYFQGK	GRP94_Delta72	GRP94_Delta72	137	purification tag pos 16	n/a	n/a	n/a	n/a	GRP94-NTD - purification tag interaction	17.634
887	GRP94_Delta72	GRP94_Delta72	IKCcmDKEK	GSMoxGKPIPNPLLGLDSTENLYFQGK	GRP94_Delta72	GRP94_Delta72	137	purification tag pos 16	n/a	n/a	n/a	n/a	GRP94-NTD - purification tag interaction	17.573
728	GRP94_Delta72	GRP94_Delta72	IKCcmDKEK	NLLHVTDTGVGMTR	GRP94_Delta72	GRP94_Delta72	140	148	16.5	70.5	16.8	57.4	open and semi-closed	16.299
1047	GRP94_Delta72	GRP94_Delta72	EKNLLHVTDTGVGMTR	ASWSHPQFEK	GRP94_Delta72	GRP94_Delta72	142	purification tag pos 2	n/a	n/a	n/a	n/a	GRP94-NTD - purification tag interaction	22.196
965	GRP94_Delta72	GRP94_Delta72	EKNLLHVTDTGVGMTR	GSMGKPIPNPLLGLDSTENLYFQGK	GRP94_Delta72	GRP94_Delta72	142	purification tag pos 16	n/a	n/a	n/a	n/a	GRP94-NTD - purification tag interaction	19.902
1074	GRP94_Delta72	GRP94_Delta72	EELVKNLGTIAK	ELISNASDALDKIR	GRP94_Delta72	GRP94_Delta72	161	114	17.6	28.8	18	50.8	open and semi-closed	49.776
1131	GRP94_Delta72	GRP94_Delta72	EELVKNLGTIAK	SEKFAFQAEVNR	GRP94_Delta72	GRP94_Delta72	161	75	n/a	n/a	12.6	28.8	open (based on surrounding residues, residue 75 not defined) and semi-closed	36.161
795	GRP94_Delta72	GRP94_Delta72	EELVKNLGTIAK	ETLQQHKLLK	GRP94_Delta72	GRP94_Delta72	161	455	38.2	18.9	40.9	55.5	open	31.809
940	GRP94_Delta72	GRP94_Delta72	EELVKNLGTIAK	GLFDEYGSKK	GRP94_Delta72	GRP94_Delta72	161	404	n/a	n/a	46.4	55.3	open (based on surrounding residues, residues 404 not defined)	31.723
979	GRP94_Delta72	GRP94_Delta72	EELVKNLGTIAK	ASWSHPQFEK	GRP94_Delta72	GRP94_Delta72	161	purification tag pos 2	n/a	n/a	n/a	n/a	GRP94-NTD - purification tag interaction	29.426
847	GRP94_Delta72	GRP94_Delta72	EELVKNLGTIAK	LLKVIR	GRP94_Delta72	GRP94_Delta72	161	458	37.8	23.2	43.8	57.7	open	28.125
1137	GRP94_Delta72	GRP94_Delta72	EELVKNLGTIAK	GSMoxGKPIPNPLLGLDSTENLYFQGKSEK	GRP94_Delta72	GRP94_Delta72	161	72	n/a	n/a	18.7	36.8	open (based on surrounding residues, residue 72 not defined) and semi-closed	25.35
1086	GRP94_Delta72	GRP94_Delta72	EELVKNLGTIAK	SGTSEFLNK	GRP94_Delta72	GRP94_Delta72	161	169	n/a	n/a	12.4	33.3	open (based on surrounding residues, residue 169 not defined) and semi-closed	23.551
1042	GRP94_Delta72	GRP94_Delta72	EELVKNLGTIAK	GSMGKPIPNPLLGLDSTENLYFQGKSEK	GRP94_Delta72	GRP94_Delta72	161	72	n/a	n/a	18.7	36.8	open (based on surrounding residues, residue 72 not defined) and semi-closed	21.993
861	GRP94_Delta72	GRP94_Delta72	EELVKNLGTIAK	LIINSLYKNK	GRP94_Delta72	GRP94_Delta72	161	95	29.2	55	29.7	35.4	open and semi-closed	15.995
846	GRP94_Delta72	GRP94_Delta72	EELVKNLGTIAK	MMKLIINSLYK	GRP94_Delta72	GRP94_Delta72	161	87	20.1	55.4	19	22.8	open and semi-closed	15.405
1143	GRP94_Delta72	GRP94_Delta72	NLGTIAKSGTSEFLNK	SEKFAFQAEVNR	GRP94_Delta72	GRP94_Delta72	168	75	n/a	n/a	19.5	24.9	open (based on surrounding residues, residue 168 not defined) and semi-closed	36.45
1194	GRP94_Delta72	GRP94_Delta72	NLGTIAKSGTSEFLNK	ELISNASDALDKIR	GRP94_Delta72	GRP94_Delta72	168	114	n/a	n/a	21.6	45.2	open (based on surrounding residues, residue 168 not defined) and semi-closed	29.627
1120	GRP94_Delta72	GRP94_Delta72	NLGTIAKSGTSEFLNK	YLNFVKGVVDSDDLPLNVSR	GRP94_Delta72	GRP94_Delta72	168	434	n/a	n/a	42.6	52.2	open (based on surrounding residues, residues 168 not defined)	24.866
931	GRP94_Delta72	GRP94_Delta72	NLGTIAKSGTSEFLNK	ELISNASDALDKIR	GRP94_Delta72	GRP94_Delta72	168	109	n/a	n/a	22.8	41.4	open (based on surrounding residues, residue 168 not defined) and semi-closed	19.008
1031	GRP94_Delta72	GRP94_Delta72	SGTSEFLNK	ELISNASDALDKIR	GRP94_Delta72	GRP94_Delta72	169	114	n/a	n/a	21.6	47.1	open (based on surrounding residues, residue 169 not defined) and semi-closed	21.6
901	GRP94_Delta72	GRP94_Delta72	SGTSEFLNK	SEKFAFQAEVNR	GRP94_Delta72	GRP94_Delta72	169	75	n/a	n/a	23.2	28.6	open (based on surrounding residues, residues 75 and 169 not defined) and semi-closed	18.052
886	GRP94_Delta72	GRP94_Delta72	SGTSEFLNK	GLFDEYGSKK	GRP94_Delta72	GRP94_Delta72	169	404	n/a	n/a	39.9	46.6	open (based on surrounding residues, residues 169 and 404 not defined)	17.53
866	GRP94_Delta72	GRP94_Delta72	SGTSEFLNK	LLKVIR	GRP94_Delta72	GRP94_Delta72	172	458	n/a	n/a	32.8	46.7	open (based on surrounding residues, residue 172 not defined)	16.341
856	GRP94_Delta72	GRP94_Delta72	TETVEEPLEEDEAAKEEK	EESDDEAAVEEEEEEKKPKTK	GRP94_Delta72	GRP94_Delta72	300	322	n/a	n/a	n/a	n/a	GRP94 charged linker - GRP94-NTD interaction	30.719
926	GRP94_Delta72	GRP94_Delta72	TETVEEPLEEDEAAKEEK	EESDDEAAVEEEEEEKKPK	GRP94_Delta72	GRP94_Delta72	300	306	n/a	n/a	n/a	n/a	GRP94 charged linker - GRP94-NTD interaction	27.031
879	GRP94_Delta72	GRP94_Delta72	TETVEEPLEEDEAAKEEK	EESDDEAAVEEEEEEKKPK	GRP94_Delta72	GRP94_Delta72	300	320	n/a	n/a	n/a	n/a	GRP94 charged linker - GRP94-NTD interaction	17.151
1097	GRP94_Delta72	GRP94_Delta72	EVEEDEYKAFYK	IADEKYNDTFWK	GRP94_Delta72	GRP94_Delta72	356	479	17.6	64.4	20.6	70.3	open and semi-closed	40.846
1101	GRP94_Delta72	GRP94_Delta72	AFYKSFSK	LIINSLYKNK	GRP94_Delta72	GRP94_Delta72	360	95	18.4	63.3	28.5	42.3	open and semi-closed	24.195
816	GRP94_Delta72	GRP94_Delta72	AFYKSFSK	IADEKYNDTFWK	GRP94_Delta72	GRP94_Delta72	360	479	20.9	60	20.6	70.8	open and semi-closed	20.514
851	GRP94_Delta72	GRP94_Delta72	AFYKSFSK	LIINSLYKNK	GRP94_Delta72	GRP94_Delta72	363	95	20.6	58.2	24.6	37.3	open and semi-closed	15.615
910	GRP94_Delta72	GRP94_Delta72	GLFDEYGSK	LLKVIR	GRP94_Delta72	GRP94_Delta72	401	458	n/a	n/a	29.1	30.7	open and semi-closed	27.392
904	GRP94_Delta72	GRP94_Delta72	GLFDEYGSK	KSDYIK	GRP94_Delta72	GRP94_Delta72	401	405	n/a	n/a	11.1	24.4	open (based on surrounding residues, residues 401 and 405 not defined) and semi-closed	18.092
929	GRP94_Delta72	GRP94_Delta72	GLFDEYGSK	LLKVIR	GRP94_Delta72	GRP94_Delta72	403	458	n/a	n/a	24.4	31.1	open (based on surrounding residues, residue 403 not defined) and semi-closed	26.942
1128	GRP94_Delta72	GRP94_Delta72	GLFDEYGSKK	ELISNASDALDKIR	GRP94_Delta72	GRP94_Delta72	404	114	n/a	n/a	41.9	55.6	open (based on surrounding residues, residue 404 not defined)	36.306
985	GRP94_Delta72	GRP94_Delta72	GLFDEYGSKK	GLFDEYGSKK	GRP94_Delta72	GRP94_Delta72	404	404	n/a	n/a	n/a	23.2	open (based on surrounding residues, residue 404 not defined) and semi-closed	29.531
885	GRP94_Delta72	GRP94_Delta72	GLFDEYGSKK	NLGTIAKSGTSEFLNK	GRP94_Delta72	GRP94_Delta72	404	168	n/a	n/a	41.1	46.8	open (based on surrounding residues, residue 168 and 404 not defined)	28.592
1171	GRP94_Delta72	GRP94_Delta72	GLFDEYGSKK	LIINSLYKNK	GRP94_Delta72	GRP94_Delta72	404	95	n/a	n/a	20.4	28.2	open (based on surrounding residues, residue 404 not defined) and semi-closed	27.27
820	GRP94_Delta72	GRP94_Delta72	GLFDEYGSKK	YLNFVKGVVDSDDLPLNVSR	GRP94_Delta72	GRP94_Delta72	404	434	n/a	n/a	12.1	33.1	open (based on surrounding residues, residue 404 not defined) and semi-closed	24.277
970	GRP94_Delta72	GRP94_Delta72	KSDYIK	VFITDDFHDMMPKYLNFVK	GRP94_Delta72	GRP94_Delta72	405	428	n/a	n/a	8.6	27.6	open (based on surrounding residues, residue 405 not defined) and semi-closed	44.805
1090	GRP94_Delta72	GRP94_Delta72	KSDYIK	ELISNASDALDKIR	GRP94_Delta72	GRP94_Delta72	405	114	n/a	n/a	41.4	58.5	open (based on surrounding residues, residues 405 not defined)	36.238
1028	GRP94_Delta72	GRP94_Delta72	KSDYIK	AQAYQTGKDISTNYYASQK	GRP94_Delta72	GRP94_Delta72	405	671	n/a	n/a	42.5	33.2	better supported in the open conformation (based on surrounding residues, residue 405 not defined)	33.562
1033	GRP94_Delta72	GRP94_Delta72	KSDYIK	GLFDEYGSKK	GRP94_Delta72	GRP94_Delta72	405	404	n/a	n/a	3.8	19.7	open (based on surrounding residues, residues 404 and 405 not defined) and semi-closed	31.812
1026	GRP94_Delta72	GRP94_Delta72	KSDYIK	LLKVIR	GRP94_Delta72	GRP94_Delta72	405	458	n/a	n/a	19.1	34.9	open (based on surrounding residues, residue 405 not defined) and semi-closed	31.538
1032	GRP94_Delta72	GRP94_Delta72	KSDYIK	LIINSLYKNK	GRP94_Delta72	GRP94_Delta72	405	95	n/a	n/a	22.8	30	open (based on surrounding residues, residue 404 not defined) and semi-closed	30.969
944	GRP94_Delta72	GRP94_Delta72	KSDYIK	KSDYIK	GRP94_Delta72	GRP94_Delta72	405	405	n/a	n/a	n/a	22.2	open (based on surrounding residues, residue 405 not defined) and semi-closed	27.845
1152	GRP94_Delta72	GRP94_Delta72	KSDYIK	YLNFVKGVVDSDDLPLNVSR	GRP94_Delta72	GRP94_Delta72	405	434	n/a	n/a	9.3	35.6	open (based on surrounding residues, residue 405 not defined) and semi-closed	26.009
1000	GRP94_Delta72	GRP94_Delta72	KSDYIK	KYSQFINFPIYVWSSK	GRP94_Delta72	GRP94_Delta72	405	270	n/a	n/a	19	39.8	open (based on surrounding residues, residue 405 not defined) and semi-closed	20.788
869	GRP94_Delta72	GRP94_Delta72	KSDYIK	SGTSEFLNK	GRP94_Delta72	GRP94_Delta72	405	169	n/a	n/a	40.2	48	open (based on surrounding residues, residues 169 and 405 not defined)	16.52
859	GRP94_Delta72	GRP94_Delta72	KSDYIK	ETLQQHKLLK	GRP94_Delta72	GRP94_Delta72	405	455	n/a	n/a	22.9	36.4	open (based on surrounding residues, residue 405 not defined) and semi-closed	15.933
913	GRP94_Delta72	GRP94_Delta72	SDYIKLYVR	LIINSLYKNK	GRP94_Delta72	GRP94_Delta72	410	95	30.8	51.4	20.1	30.3	open and semi-closed	18.338
1132	GRP94_Delta72	GRP94_Delta72	VFITDDFHDMoxMoxPKYLNFVK	AQAYQTGKDISTNYYASQK	GRP94_Delta72	GRP94_Delta72	428	671	27.2	20.7	39.2	17.7	open and semi-closed	37.011
991	GRP94_Delta72	GRP94_Delta72	VFITDDFHDMoxMoxPKYLNFVK	KSDYIK	GRP94_Delta72	GRP94_Delta72	428	405	n/a	n/a	8.6	27.6	open (based on surrounding residues, residue 405 not defined) and semi-closed	36.798
927	GRP94_Delta72	GRP94_Delta72	VFITDDFHDMoxMoxPKYLNFVK	GLFDEYGSKK	GRP94_Delta72	GRP94_Delta72	428	404	n/a	n/a	11.7	24.7	open (based on surrounding residues, residue 404 not defined) and semi-closed	18.716
955	GRP94_Delta72	GRP94_Delta72	ETLQQHKLLK	ELISNASDALDKIR	GRP94_Delta72	GRP94_Delta72	455	114	24.8	33	34.5	59.2	open	34.114
835	GRP94_Delta72	GRP94_Delta72	ETLQQHKLLK	GLFDEYGSKK	GRP94_Delta72	GRP94_Delta72	455	404	n/a	n/a	25.2	36.1	open (based on surrounding residues, residue 404 not defined) and semi-closed	32.275
1049	GRP94_Delta72	GRP94_Delta72	ETLQQHKLLK	LIINSLYKNK	GRP94_Delta72	GRP94_Delta72	455	95	48.9	40.2	30.2	27.5	semi-closed	31.951
986	GRP94_Delta72	GRP94_Delta72	ETLQQHKLLK	NKEIFLR	GRP94_Delta72	GRP94_Delta72	455	97	46.5	40.8	31.5	33.9	semi-closed	31.291
1054	GRP94_Delta72	GRP94_Delta72	ETLQQHKLLK	NLGTIAKSGTSEFLNK	GRP94_Delta72	GRP94_Delta72	455	168	n/a	n/a	53.3	51.4	open (based on surrounding residues, residue 168 not defined)	22.461
930	GRP94_Delta72	GRP94_Delta72	LLKVIR	ELISNASDALDKIR	GRP94_Delta72	GRP94_Delta72	458	114	25.2	35.7	36.1	60.9	open	37.564
1041	GRP94_Delta72	GRP94_Delta72	LLKVIR	GLFDEYGSKK	GRP94_Delta72	GRP94_Delta72	458	404	n/a	n/a	21.8	34.1	open (based on surrounding residues, residue 404 not defined) and semi-closed	33.218
961	GRP94_Delta72	GRP94_Delta72	LLKVIR	NLGTIAKSGTSEFLNK	GRP94_Delta72	GRP94_Delta72	458	168	n/a	n/a	36.6	50.8	open (based on surrounding residues, residue 168 not defined)	30.339
895	GRP94_Delta72	GRP94_Delta72	LLKVIR	SEKFAFQAEVNR	GRP94_Delta72	GRP94_Delta72	458	75	n/a	n/a	52.9	54.3	unassigned crosslink	26.31
1003	GRP94_Delta72	GRP94_Delta72	LLKVIR	LIINSLYKNK	GRP94_Delta72	GRP94_Delta72	458	95	45.7	42	30.3	30.2	semi-closed	20.931
797	GRP94_Delta72	GRP94_Delta72	LLKVIR	SGYLLPDTKAYGDR	GRP94_Delta72	GRP94_Delta72	458	733	58	52.5	57.9	50.4	unassigned crosslink	18.298
908	GRP94_Delta72	GRP94_Delta72	LLKVIR	NKEIFLR	GRP94_Delta72	GRP94_Delta72	458	97	44	43.2	31.5	35.3	semi-closed	18.171
891	GRP94_Delta72	GRP94_Delta72	LLKVIR	LTESPCcmALVASQYGWSGNMER	GRP94_Delta72	GRP94_Delta72	458	643	54.9	64.6	54.1	65.5	unassigned crosslink	17.675
840	GRP94_Delta72	GRP94_Delta72	KTLDMIKK	LAKLLR	GRP94_Delta72	GRP94_Delta72	467	508	15.5	58.1	15.3	62.2	open and semi-closed	22.242
928	GRP94_Delta72	GRP94_Delta72	KTLDMIKK	LAKLLR	GRP94_Delta72	GRP94_Delta72	473	508	9	58.5	8.5	62.7	open and semi-closed	34.508
964	GRP94_Delta72	GRP94_Delta72	TLDMoxIKK	LAKLLR	GRP94_Delta72	GRP94_Delta72	473	508	9	58.5	8.5	62.7	open and semi-closed	28.963
909	GRP94_Delta72	GRP94_Delta72	TLDMIKK	LAKLLR	GRP94_Delta72	GRP94_Delta72	473	508	9	58.5	8.5	62.7	open and semi-closed	25.985
876	GRP94_Delta72	GRP94_Delta72	KIADEKYNDTFWK	KTLDMIK	GRP94_Delta72	GRP94_Delta72	474	467	10.5	61.9	10.6	65.7	open and semi-closed	36.359
798	GRP94_Delta72	GRP94_Delta72	KIADEKYNDTFWK	EVEEDEYKAFYK	GRP94_Delta72	GRP94_Delta72	474	356	17. 1	65	18.5	67.7	open and semi-closed	27.963
892	GRP94_Delta72	GRP94_Delta72	KIADEKYNDTFWK	LAKLLR	GRP94_Delta72	GRP94_Delta72	474	508	12.4	60.8	12	64.8	open and semi-closed	26.748
842	GRP94_Delta72	GRP94_Delta72	KIADEK	EVEEDEYKAFYK	GRP94_Delta72	GRP94_Delta72	474	356	17. 1	65	18.5	67.7	open and semi-closed	26.21
853	GRP94_Delta72	GRP94_Delta72	KIADEK	LAKLLR	GRP94_Delta72	GRP94_Delta72	474	508	12.4	60.8	12	64.8	open and semi-closed	24.122
863	GRP94_Delta72	GRP94_Delta72	KIADEK	KTLDMIK	GRP94_Delta72	GRP94_Delta72	474	467	10.5	61.9	10.6	65.7	open and semi-closed	23.611
809	GRP94_Delta72	GRP94_Delta72	KIADEK	KTLDMoxIK	GRP94_Delta72	GRP94_Delta72	474	467	10.5	61.9	10.6	65.7	open and semi-closed	23.312
918	GRP94_Delta72	GRP94_Delta72	KIADEKYNDTFWK	KTLDMoxIK	GRP94_Delta72	GRP94_Delta72	474	467	10.5	61.9	10.6	65.7	open and semi-closed	18.441
1130	GRP94_Delta72	GRP94_Delta72	KIADEKYNDTFWK	EVEEDEYKAFYK	GRP94_Delta72	GRP94_Delta72	479	356	17.6	65.6	20.6	70.8	open and semi-closed	41.572
1062	GRP94_Delta72	GRP94_Delta72	LGVIEDHSNR	LLKVIR	GRP94_Delta72	GRP94_Delta72	501	458	14	49.4	13.3	53.1	open and semi-closed	22.629
878	GRP94_Delta72	GRP94_Delta72	MKEKQDK	EGVKFDESEK	GRP94_Delta72	GRP94_Delta72	534	597	10.6	66.4	11.4	65.8	open and semi-closed	26.386
830	GRP94_Delta72	GRP94_Delta72	MoxKEKQDK	FDESEKTK	GRP94_Delta72	GRP94_Delta72	534	603	18.7	78.4	15.6	75.7	open and semi-closed	24.725
1107	GRP94_Delta72	GRP94_Delta72	MKEKQDK	KGYEVIYLTEPVDEYCcmIQALPEFDGKR	GRP94_Delta72	GRP94_Delta72	534	561	13.1	67	13.2	67.6	open and semi-closed	24.266
1050	GRP94_Delta72	GRP94_Delta72	MKEKQDK	FDESEKTKESR	GRP94_Delta72	GRP94_Delta72	534	605	17.1	73.6	14.9	71.6	open and semi-closed	22.284
1040	GRP94_Delta72	GRP94_Delta72	MKEKQDK	KGYEVIYLTEPVDEYCcmIQALPEFDGK	GRP94_Delta72	GRP94_Delta72	534	561	13.1	67	13.2	67.6	open and semi-closed	21.893
896	GRP94_Delta72	GRP94_Delta72	MKEKQDK	EGVKFDESEKTK	GRP94_Delta72	GRP94_Delta72	534	603	18.7	78.4	15.6	75.7	open and semi-closed	17.877
1098	GRP94_Delta72	GRP94_Delta72	QDKIYFMAGSSR	FQNVAKEGVK	GRP94_Delta72	GRP94_Delta72	537	593	12.9	49.2	13.5	49.1	open and semi-closed	35.265
954	GRP94_Delta72	GRP94_Delta72	EKQDKIYFMAGSSR	FQNVAKEGVK	GRP94_Delta72	GRP94_Delta72	537	593	12.9	49.2	13.5	49.1	open and semi-closed	31.408
1008	GRP94_Delta72	GRP94_Delta72	EKQDKIYFMoxAGSSR	FQNVAKEGVK	GRP94_Delta72	GRP94_Delta72	537	593	12.9	49.2	13.5	49.1	open and semi-closed	21.108
959	GRP94_Delta72	GRP94_Delta72	QDKIYFMoxAGSSR	FQNVAKEGVK	GRP94_Delta72	GRP94_Delta72	537	593	12.9	49.2	13.5	49.1	open and semi-closed	19.685
953	GRP94_Delta72	GRP94_Delta72	KEAESSPFVER	ALKDKIEK	GRP94_Delta72	GRP94_Delta72	547	630	27.7	18.2	29	18.1	open and semi-closed	36.28
1188	GRP94_Delta72	GRP94_Delta72	KEAESSPFVER	YNDTFWKEFGTNIK	GRP94_Delta72	GRP94_Delta72	547	486	19.1	40.8	18.7	44.9	open and semi-closed	28.447
1178	GRP94_Delta72	GRP94_Delta72	KEAESSPFVER	AQAYQTGKDISTNYYASQK	GRP94_Delta72	GRP94_Delta72	547	671	31.1	15.6	34.6	18.5	open and semi-closed	27.64
1147	GRP94_Delta72	GRP94_Delta72	KEAESSPFVER	IADEKYNDTFWKEFGTNIK	GRP94_Delta72	GRP94_Delta72	547	486	19.1	40.8	18.7	44.9	open and semi-closed	25.824
990	GRP94_Delta72	GRP94_Delta72	EGVKFDESEK	EKQDKIYFMAGSSR	GRP94_Delta72	GRP94_Delta72	597	537	8.8	59.5	8.2	59.1	open and semi-closed	41.484
967	GRP94_Delta72	GRP94_Delta72	EGVKFDESEKTK	QDKIYFMAGSSR	GRP94_Delta72	GRP94_Delta72	597	537	8.8	59.5	8.2	59.1	open and semi-closed	36.211
1079	GRP94_Delta72	GRP94_Delta72	EGVKFDESEK	KGYEVIYLTEPVDEYCcmIQALPEFDGKR	GRP94_Delta72	GRP94_Delta72	597	561	11.5	58.1	13	57.4	open and semi-closed	33.362
1057	GRP94_Delta72	GRP94_Delta72	EGVKFDESEKTK	DKIEKAVVSQR	GRP94_Delta72	GRP94_Delta72	597	633	19	48.6	17.4	47.4	open and semi-closed	32.292
968	GRP94_Delta72	GRP94_Delta72	EGVKFDESEK	QDKIYFMAGSSR	GRP94_Delta72	GRP94_Delta72	597	537	8.8	59.5	8.2	59.1	open and semi-closed	29.325
854	GRP94_Delta72	GRP94_Delta72	EGVKFDESEKTK	EKQDKIYFMAGSSR	GRP94_Delta72	GRP94_Delta72	597	537	8.8	59.5	8.2	59.1	open and semi-closed	28.595
906	GRP94_Delta72	GRP94_Delta72	EGVKFDESEK	QDKIYFMoxAGSSR	GRP94_Delta72	GRP94_Delta72	597	537	8.8	59.5	8.2	59.1	open and semi-closed	26.326
1077	GRP94_Delta72	GRP94_Delta72	EGVKFDESEK	KGYEVIYLTEPVDEYCcmIQALPEFDGK	GRP94_Delta72	GRP94_Delta72	597	561	11.5	58.1	13	57.4	open and semi-closed	23.134
1110	GRP94_Delta72	GRP94_Delta72	FDESEKTK	KGYEVIYLTEPVDEYCcmIQALPEFDGK	GRP94_Delta72	GRP94_Delta72	603	561	16.3	66.9	15	65.9	open and semi-closed	34.92
988	GRP94_Delta72	GRP94_Delta72	FDESEKTK	KGYEVIYLTEPVDEYCcmIQALPEFDGKR	GRP94_Delta72	GRP94_Delta72	603	561	16.3	66.9	15	65.9	open and semi-closed	33.011
957	GRP94_Delta72	GRP94_Delta72	EGVKFDESEKTK	KGYEVIYLTEPVDEYCcmIQALPEFDGKR	GRP94_Delta72	GRP94_Delta72	603	561	16.3	66.9	15	65.9	open and semi-closed	19.649
1043	GRP94_Delta72	GRP94_Delta72	FDESEKTKESR	MoxKEKQDK	GRP94_Delta72	GRP94_Delta72	605	534	17.1	73.6	14.9	72.2	open and semi-closed	22
883	GRP94_Delta72	GRP94_Delta72	EATEKEFEPLLNWMK	GSMoxGKPIPNPLLGLDSTENLYFQGK	GRP94_Delta72	GRP94_Delta72	613	purification tag pos. 16	n/a	n/a	n/a	n/a	GRP94-CTD - purification tag interaction (non-specific crosslink)	17.354
1023	GRP94_Delta72	GRP94_Delta72	ALKDKIEK	EATEKEFEPLLNWMoxKDK	GRP94_Delta72	GRP94_Delta72	628	623	5.2	41.9	5.3	41.4	open and semi-closed	21.447
912	GRP94_Delta72	GRP94_Delta72	ALKDKIEK	SGYLLPDTKAYGDR	GRP94_Delta72	GRP94_Delta72	630	733	17.9	22.4	17.1	20.6	open and semi-closed	18.293
983	GRP94_Delta72	GRP94_Delta72	IEKAVVSQR	EGVKFDESEKTK	GRP94_Delta72	GRP94_Delta72	633	597	19	48.6	17.6	47.4	open and semi-closed	37.209
974	GRP94_Delta72	GRP94_Delta72	DKIEKAVVSQR	EGVKFDESEK	GRP94_Delta72	GRP94_Delta72	633	597	19	48.6	17.6	47.4	open and semi-closed	33.289
1013	GRP94_Delta72	GRP94_Delta72	IEKAVVSQR	DISTNYYASQKK	GRP94_Delta72	GRP94_Delta72	633	682	8.9	40.8	8.9	39.9	open and semi-closed	32.948
922	GRP94_Delta72	GRP94_Delta72	DKIEKAVVSQR	FQNVAKEGVK	GRP94_Delta72	GRP94_Delta72	633	593	14.1	43.1	13.1	40.3	open and semi-closed	32.168
1036	GRP94_Delta72	GRP94_Delta72	IEKAVVSQR	EGVKFDESEK	GRP94_Delta72	GRP94_Delta72	633	597	19	48.6	17.6	47.4	open and semi-closed	31.673
788	GRP94_Delta72	GRP94_Delta72	IEKAVVSQR	EATEKEFEPLLNWMK	GRP94_Delta72	GRP94_Delta72	633	613	15.1	52.3	15.7	51.9	open and semi-closed	24.881
1087	GRP94_Delta72	GRP94_Delta72	IEKAVVSQR	EATEKEFEPLLNWMKDK	GRP94_Delta72	GRP94_Delta72	633	623	5.8	44.1	6.4	42.6	open and semi-closed	23.583
1020	GRP94_Delta72	GRP94_Delta72	DKIEKAVVSQR	EATEKEFEPLLNWMKDK	GRP94_Delta72	GRP94_Delta72	633	623	5.8	44.1	6.4	42.6	open and semi-closed	21.412
987	GRP94_Delta72	GRP94_Delta72	IEKAVVSQR	EFEPLLNWMKDK	GRP94_Delta72	GRP94_Delta72	633	623	5.8	44.1	6.4	42.6	open and semi-closed	20.346
916	GRP94_Delta72	GRP94_Delta72	IEKAVVSQR	EATEKEFEPLLNWMoxKDK	GRP94_Delta72	GRP94_Delta72	633	623	5.8	44.1	6.4	42.6	open and semi-closed	18.386
897	GRP94_Delta72	GRP94_Delta72	IEKAVVSQR	FQNVAKEGVK	GRP94_Delta72	GRP94_Delta72	633	593	14.1	43.1	13.1	40.3	open and semi-closed	17.903
893	GRP94_Delta72	GRP94_Delta72	IEKAVVSQR	LLKVIR	GRP94_Delta72	GRP94_Delta72	633	458	53.5	66.9	49.9	62.3	unassigned crosslink	17.834
1161	GRP94_Delta72	GRP94_Delta72	IMKAQAYQTGK	AQAYQTGKDISTNYYASQK	GRP94_Delta72	GRP94_Delta72	663	671	10.4	19.6	10.8	18.2	open and semi-closed	38.938
1103	GRP94_Delta72	GRP94_Delta72	IMoxKAQAYQTGK	DISTNYYASQKK	GRP94_Delta72	GRP94_Delta72	663	682	16.7	28.4	15.8	23.1	open and semi-closed	38.673
993	GRP94_Delta72	GRP94_Delta72	IMKAQAYQTGK	ALKDKIEK	GRP94_Delta72	GRP94_Delta72	663	630	20	30.5	16	25.2	open and semi-closed	37.055
1108	GRP94_Delta72	GRP94_Delta72	IMKAQAYQTGK	KTFEINPR	GRP94_Delta72	GRP94_Delta72	663	683	17.4	27.8	15.8	23.1	open and semi-closed	36.775
1123	GRP94_Delta72	GRP94_Delta72	IMoxKAQAYQTGK	KEAESSPFVER	GRP94_Delta72	GRP94_Delta72	663	547	21.3	15.8	25.8	14.9	open and semi-closed	36.32
936	GRP94_Delta72	GRP94_Delta72	IMoxKAQAYQTGK	ALKDKIEK	GRP94_Delta72	GRP94_Delta72	663	630	20	30.5	16	25.2	open and semi-closed	35.338
1034	GRP94_Delta72	GRP94_Delta72	IMKAQAYQTGK	IMKAQAYQTGK	GRP94_Delta72	GRP94_Delta72	663	663	n/a	14.8	n/a	11.7	open and semi-closed	34.957
1035	GRP94_Delta72	GRP94_Delta72	IMKAQAYQTGK	YNDTFWKEFGTNIK	GRP94_Delta72	GRP94_Delta72	663	486	27.5	21.1	30.9	19.8	open and semi-closed	34.643
1059	GRP94_Delta72	GRP94_Delta72	IMKAQAYQTGK	IADEKYNDTFWKEFGTNIK	GRP94_Delta72	GRP94_Delta72	663	486	27.5	21.1	30.9	19.8	open and semi-closed	33.752
1080	GRP94_Delta72	GRP94_Delta72	IMoxKAQAYQTGK	SGYLLPDTKAYGDR	GRP94_Delta72	GRP94_Delta72	663	733	19.7	23.2	17.2	21.6	open and semi-closed	33.584
1039	GRP94_Delta72	GRP94_Delta72	IMoxKAQAYQTGK	KTFEINPR	GRP94_Delta72	GRP94_Delta72	663	683	17.4	26.8	15.8	23.3	open and semi-closed	32.316
889	GRP94_Delta72	GRP94_Delta72	IMKAQAYQTGK	KEAESSPFVER	GRP94_Delta72	GRP94_Delta72	663	547	21.3	15.8	25.8	14.9	open and semi-closed	31.521
1175	GRP94_Delta72	GRP94_Delta72	IMKAQAYQTGK	FQNVAKEGVK	GRP94_Delta72	GRP94_Delta72	663	593	19	25	20	22.9	open and semi-closed	27.414
1170	GRP94_Delta72	GRP94_Delta72	IMoxKAQAYQTGK	IADEKYNDTFWKEFGTNIK	GRP94_Delta72	GRP94_Delta72	663	486	27.5	21.1	30.9	19.8	open and semi-closed	27.135
1073	GRP94_Delta72	GRP94_Delta72	IMoxKAQAYQTGK	AQAYQTGKDISTNYYASQK	GRP94_Delta72	GRP94_Delta72	663	671	10.4	19.6	10.8	18.2	open and semi-closed	23.076
1201	GRP94_Delta72	GRP94_Delta72	AQAYQTGKDISTNYYASQK	VFITDDFHDMMPKYLNFVK	GRP94_Delta72	GRP94_Delta72	671	428	27.2	20.7	39.2	17.7	open and semi-closed	48.719
1159	GRP94_Delta72	GRP94_Delta72	AQAYQTGKDISTNYYASQK	FQNVAKEGVK	GRP94_Delta72	GRP94_Delta72	671	593	28	28.4	26.3	23.4	open and semi-closed	41.12
1182	GRP94_Delta72	GRP94_Delta72	AQAYQTGKDISTNYYASQK	GLFDEYGSKK	GRP94_Delta72	GRP94_Delta72	671	404	n/a	n/a	42.1	31.1	better supported in the open conformation (based on surrounding residues, residue 404 not defined)	40.007
1069	GRP94_Delta72	GRP94_Delta72	AQAYQTGKDISTNYYASQK	IADEKYNDTFWKEFGTNIK	GRP94_Delta72	GRP94_Delta72	671	486	33.6	11.5	41.7	16.2	open and semi-closed	38.902
915	GRP94_Delta72	GRP94_Delta72	AQAYQTGKDISTNYYASQK	YNDTFWKEFGTNIK	GRP94_Delta72	GRP94_Delta72	671	486	33.6	11.5	41.7	16.2	open and semi-closed	35.373
1179	GRP94_Delta72	GRP94_Delta72	AQAYQTGKDISTNYYASQK	YLNFVKGVVDSDDLPLNVSR	GRP94_Delta72	GRP94_Delta72	671	434	38.4	24.7	49.7	32.9	open and semi-closed	27.759
1144	GRP94_Delta72	GRP94_Delta72	AQAYQTGKDISTNYYASQK	SGYLLPDTKAYGDR	GRP94_Delta72	GRP94_Delta72	671	733	24.8	33.3	15.5	27.7	open and semi-closed	25.667
1124	GRP94_Delta72	GRP94_Delta72	AQAYQTGKDISTNYYASQK	VFITDDFHDMoxMPKYLNFVK	GRP94_Delta72	GRP94_Delta72	671	428	27.2	20.7	39.2	17.7	open and semi-closed	24.943
1106	GRP94_Delta72	GRP94_Delta72	AQAYQTGKDISTNYYASQKK	FQNVAKEGVK	GRP94_Delta72	GRP94_Delta72	671	593	28	28.4	26.3	23.4	open and semi-closed	24.259
942	GRP94_Delta72	GRP94_Delta72	AQAYQTGKDISTNYYASQK	VFITDDFHDMoxMPKYLNFVK	GRP94_Delta72	GRP94_Delta72	671	419	41.4	34.7	53.6	44	open	19.314
898	GRP94_Delta72	GRP94_Delta72	AQAYQTGKDISTNYYASQK	GSMoxGKPIPNPLLGLDSTENLYFQGK	GRP94_Delta72	GRP94_Delta72	671	purification tag pos. 16	n/a	n/a	n/a	n/a	GRP94-CTD - purification tag interaction (non-specific crosslink)	17.958
1164	GRP94_Delta72	GRP94_Delta72	DISTNYYASQKK	DKIEKAVVSQR	GRP94_Delta72	GRP94_Delta72	682	633	8.9	40.8	8.9	39.9	open and semi-closed	38.167
1005	GRP94_Delta72	GRP94_Delta72	DISTNYYASQKK	IMKAQAYQTGK	GRP94_Delta72	GRP94_Delta72	682	663	16.7	28.4	15.8	23.1	open and semi-closed	37.126
982	GRP94_Delta72	GRP94_Delta72	DISTNYYASQKK	SGYLLPDTKAYGDR	GRP94_Delta72	GRP94_Delta72	682	733	20.7	22.6	21.8	18.4	open and semi-closed	35.928
1019	GRP94_Delta72	GRP94_Delta72	DISTNYYASQKK	FQNVAKEGVK	GRP94_Delta72	GRP94_Delta72	682	593	12.9	36.6	10.9	35.4	open and semi-closed	34.886
857	GRP94_Delta72	GRP94_Delta72	DISTNYYASQKK	ALKDKIEK	GRP94_Delta72	GRP94_Delta72	682	630	5.9	35.5	8.4	33.6	open and semi-closed	34.016
838	GRP94_Delta72	GRP94_Delta72	DISTNYYASQKK	ALKDKIEK	GRP94_Delta72	GRP94_Delta72	682	628	10.5	39.6	11.4	38.8	open and semi-closed	33.729
899	GRP94_Delta72	GRP94_Delta72	DISTNYYASQKK	EATEKEFEPLLNWMKDK	GRP94_Delta72	GRP94_Delta72	682	623	11.4	40.9	11.9	38.4	open and semi-closed	33.674
956	GRP94_Delta72	GRP94_Delta72	DISTNYYASQKK	EFEPLLNWMKDK	GRP94_Delta72	GRP94_Delta72	682	623	11.4	40.9	11.9	38.4	open and semi-closed	32.575
1190	GRP94_Delta72	GRP94_Delta72	DISTNYYASQKK	KEAESSPFVER	GRP94_Delta72	GRP94_Delta72	682	547	26	21.4	24.6	23.5	open and semi-closed	28.936
1111	GRP94_Delta72	GRP94_Delta72	DISTNYYASQKK	EATEKEFEPLLNWMoxKDK	GRP94_Delta72	GRP94_Delta72	682	623	11.4	40.9	11.9	38.4	open and semi-closed	24.322
932	GRP94_Delta72	GRP94_Delta72	DISTNYYASQKK	LLKVIR	GRP94_Delta72	GRP94_Delta72	682	458	48.3	58.3	43	53.7	unassigned crosslink	19.032
917	GRP94_Delta72	GRP94_Delta72	DISTNYYASQKK	EFEPLLNWMoxKDK	GRP94_Delta72	GRP94_Delta72	682	623	11.4	40.9	11.9	38.4	open and semi-closed	18.386
973	GRP94_Delta72	GRP94_Delta72	KTFEINPR	FQNVAKEGVK	GRP94_Delta72	GRP94_Delta72	683	593	9.7	37	9	34.9	open and semi-closed	31.975
914	GRP94_Delta72	GRP94_Delta72	KTFEINPR	SGYLLPDTKAYGDR	GRP94_Delta72	GRP94_Delta72	683	733	21.8	20.1	21.8	18.4	open and semi-closed	30.345
1068	GRP94_Delta72	GRP94_Delta72	KTFEINPR	AQAYQTGKDISTNYYASQK	GRP94_Delta72	GRP94_Delta72	683	671	25.4	31.1	18.8	26.2	open and semi-closed	23.022
994	GRP94_Delta72	GRP94_Delta72	KTFEINPR	KEAESSPFVER	GRP94_Delta72	GRP94_Delta72	683	547	23.4	23.4	23.5	23.5	open and semi-closed	20.543
925	GRP94_Delta72	GRP94_Delta72	KTFEINPR	RFQNVAKEGVK	GRP94_Delta72	GRP94_Delta72	683	593	9.7	37	9	34.9	open and semi-closed	18.662
1048	GRP94_Delta72	GRP94_Delta72	SGYLLPDTKAYGDR	FQNVAKEGVK	GRP94_Delta72	GRP94_Delta72	733	593	28.4	19.4	27.9	17.5	open and semi-closed	22.205

## Sheet: intra-BiP
PeptidePairID	Protein1	Protein2	Peptide1	Peptide2	BiP residue nb. Uniprot id P20029	BiP residue nb. Uniprot id P20029	distance (Å) determined in BiP-NBD, PDB id: 6DWS		comment	Score
1142	BiP	BiP	NQLTSNPENTVFDAKR	TWNDPSVQQDIKFLPFK	96	113	15.5		intra-NBD crosslink	25.597
844	BiP	BiP	TFAPEEISAMVLTK	KTKPYIQVDIGGGQTK	139	137	7		intra-NBD crosslink	22.839
958	BiP	BiP	TGKDVR	AVQKLR	276	287	15.9		intra-NBD crosslink	30.685
981	BiP	BiP	AVQKLR	LIGDAAKNQLTSNPENTVFDAK	287	81	13.5		intra-NBD crosslink	29.376
1066	BiP	BiP	AVQKLR	IPKIQQLVK	287	370	26		intra-NBD crosslink	22.958
903	BiP	BiP	EVEKAK	LIGDAAKNQLTSNPENTVFDAK	294	81	15.4		intra-NBD crosslink	25.638
874	BiP	BiP	EVEKAK	AVQKLR	294	287	11		intra-NBD crosslink	24.129
862	BiP	BiP	EVEKAKR	AVQKLR	294	287	11		intra-NBD crosslink	23.28
884	BiP	BiP	EVEKAKR	LIGDAAKNQLTSNPENTVFDAK	294	81	15.4		intra-NBD crosslink	17.437
776	BiP	BiP	EVEKAKR	AVQKLRR	294	287	11		intra-NBD crosslink	15.831
924	BiP	BiP	STMoxKPVQK	VLEDSDLKKSDIDEIVLVGGSTR	340	353	13.2		intra-NBD crosslink	37.925
939	BiP	BiP	STMKPVQK	VLEDSDLKKSDIDEIVLVGGSTR	340	353	13.2		intra-NBD crosslink	34.228
978	BiP	BiP	STMoxKPVQK	KSDIDEIVLVGGSTR	340	353	13.2		intra-NBD crosslink	32.304
864	BiP	BiP	STMKPVQK	IPKIQQLVK	340	370	15.6		intra-NBD crosslink	29.979
946	BiP	BiP	STMKPVQK	KSDIDEIVLVGGSTR	340	353	13.2		intra-NBD crosslink	29.801
1115	BiP	BiP	STMKPVQK	VLEDSDLKKSDIDEIVLVGGSTR	340	352	14.1		intra-NBD crosslink	24.617
882	BiP	BiP	STMoxKPVQK	IPKIQQLVK	340	370	15.6		intra-NBD crosslink	17.341
852	BiP	BiP	VLEDSDLKKSDIDEIVLVGGSTR	STMoxKPVQKVLEDSDLKK	352	352	14.1		intra-NBD crosslink	15.683
850	BiP	BiP	EFFNGKEPSR	IPKIQQLVK	382	370	15		intra-NBD crosslink	25.214
PeptidePairID	Protein1	Protein2	Peptide1	Peptide2	BiP residue nb. Uniprot id P20029	BiP residue nb. Uniprot id P20029	distance (Å) determined in closed BiP-SBD, PDB id: 5E85	distance (Å) determined in open BiP-SBD, PDB id: 5E84 - chain A	comment	Score
984	BiP	BiP	NTVVPTKK	NQIGDKEKLGGK	446	581	35.6	80.8	between SBDb and SBDa, indicating a closed SBD	20.261
945	BiP	BiP	NTVVPTKK	IINEPTAAAIAYGLDKR	446	213	n/a	n.d.	NBD-SBD	19.358
1191	BiP	BiP	KSQIFSTASDNQPTVTIK	IINEPTAAAIAYGLDKR	447	213	n/a	n.d.	NBD-SBD	29.026
1185	BiP	BiP	KSQIFSTASDNQPTVTIK	KVTHAVVTVPAYFNDAQR	447	164	n/a	n.d.	NBD-SBD	28.304
935	BiP	BiP	VTAEDKGTGNK	NTVVPTKK	516	446	17.6	18.5	within SBDb	29.128
1102	BiP	BiP	VTAEDKGTGNK	KSQIFSTASDNQPTVTIK	516	447	16	16.5	within SBDb	24.198
1084	BiP	BiP	VTAEDKGTGNKNK	NTVVPTKK	521	446	16.1	22.8	within SBDb	34.751
1163	BiP	BiP	VTAEDKGTGNKNK	LGGKLSSEDKETMEK	521	585	36.6	90.6	between SBDb and SBDa, indicating a closed SBD	26.887
1016	BiP	BiP	GTGNKNK	NTVVPTKK	521	446	16.1	22.8	within SBDb	21.301
951	BiP	BiP	GTGNKNK	LGGKLSSEDKETMEK	521	585	36.6	90.6	between SBDb and SBDa, indicating a closed SBD	19.495
868	BiP	BiP	VTAEDKGTGNKNK	AVQKLR	521	287	n/a	n.d.	NBD-SBD	16.477
997	BiP	BiP	NKITITNDQNR	KVTHAVVTVPAYFNDAQR	523	164	n/a	n.d.	NBD-SBD	40.494
1126	BiP	BiP	NKITITNDQNR	IINEPTAAAIAYGLDKR	523	213	n/a	n.d.	NBD-SBD	24.981
1117	BiP	BiP	NKITITNDQNR	NTVVPTKK	523	446	14.3	20	within SBDb	24.758
1112	BiP	BiP	NKITITNDQNR	LGGKLSSEDKETMEK	523	585	41.7	88.7	between SBDb and SBDa, indicating a closed SBD	24.403
948	BiP	BiP	NKITITNDQNR	IQQLVKEFFNGKEPSR	523	376	n/a	n.d.	NBD-SBD	19.404
841	BiP	BiP	MVNDAEKFAEEDKK	IPKIQQLVK	547	370	n/a	n.d.	NBD-SBD	15.045
871	BiP	BiP	FAEEDKK	IEWLESHQDADIEDFKAK	553	617	17.4	16.6	within SBDa	26.765
905	BiP	BiP	NQIGDKEK	LGGKLSSEDKETMEK	579	585	7.7	8.1	within SBDa	36.038
1168	BiP	BiP	NQIGDKEK	LYGSGGPPPTGEEDTSEKDEL	579	651	n/a	n/a	residue 651 not defined	27.089
1088	BiP	BiP	NQIGDKEK	KKELEEIVQPIISK	579	620	24.4	25	within SBDa	23.638
995	BiP	BiP	NQIGDKEK	LSSEDKETMEK	579	591	11.3	11.3	within SBDa	20.573
938	BiP	BiP	NQIGDKEK	NTVVPTKK	579	446	38.4	84.4	between SBDb and SBDa, indicating a closed SBD	19.164
860	BiP	BiP	NQIGDKEK	LSSEDKETMEKAVEEK	579	596	17.7	17.8	within SBDa	15.962
921	BiP	BiP	NQIGDKEKLGGK	LYGSGGPPPTGEEDTSEKDEL	581	651	n/a	n/a	residue 651 not defined	18.516
966	BiP	BiP	LGGKLSSEDKETMoxEK	NQIGDKEK	585	579	7.7	8.1	within SBDa	37.298
1181	BiP	BiP	LGGKLSSEDKETMEK	ELEEIVQPIISKLYGSGGPPPTGEEDTSEKDEL	585	633	10.4	8.5	within SBDa	28.052
998	BiP	BiP	LSSEDKETMEK	NELESYAYSLKNQIGDKEK	591	573	10	10.2	within SBDa	33.869
923	BiP	BiP	LSSEDKETMoxEK	NQIGDKEK	591	579	11.3	11.3	within SBDa	28.229
872	BiP	BiP	LSSEDKETMEKAVEEK	NELESYAYSLKNQIGDKEK	596	573	9.7	6.9	within SBDa	16.697
1189	BiP	BiP	IEWLESHQDADIEDFKAK	KKELEEIVQPIISK	617	621	6.5	6.4	within SBDa	28.655
1158	BiP	BiP	IEWLESHQDADIEDFKAK	KKELEEIVQPIISK	617	620	5.5	5.3	within SBDa	26.435
845	BiP	BiP	LYGSGGPPPTGEEDTSEKDEL	KKELEEIVQPIISK	635	632	n/a	n/a	residue 635 not defined	22.085
