# Supplementary material for: Conformational plasticity of a BiP–GRP94 chaperone complex
Source: Nat Struct Mol Biol. 2025 Jul 14;32(10):1947–58. doi: 10.1038/s41594-025-01619-0 (PMC12527940; doi:10.1038/s41594-025-01619-0)
Supplement: Supplementary file 6 — XL-MS dataset of BiP–GRP94 Δ72noPT with PU-WS13. Data tables contain distance measurements (between Cα atoms) of intraprotein and interprotein crosslinks derived from the indicated PDB files. Distances < 30 Å are highlighted in green. Distances < 35 Å are highlighted in yellow. The cutoff applied for Xisearch score was 15. Residues in orange are part of the BiPSBD or GRP94CTD, residues in gray are part of the GRP94MD and residues in blue are part of the BiPNBD or GRP94NTD. [file 41594_2025_1619_MOESM6_ESM.xlsx]

## Sheet: BiP-GRP94 Delta72 noPT
PeptidePairID	Protein1	Protein2	Peptide1	Peptide2	BiP residue nb. Uniprot id P20029	GRP94 residue nb. Uniprot id P08113	distance (Å) determined in homology model based on PDB id: 7KW7, from GRP94 (chain A) to BiP (chain C), if not otherwise indicated	crosslink category	Score
1641	BiP	GRP94_Delta72	KVTHAVVTVPAYFNDAQR	ELISNASDALDKIR	164	114	23.2	interface II	47.156
1633	BiP	GRP94_Delta72	KVTHAVVTVPAYFNDAQR	EELVKNLGTIAK	164	161	29.8	interface II	39.068
1637	BiP	GRP94_Delta72	KVTHAVVTVPAYFNDAQR	NLGTIAKSGTSEFLNK	164	168	28	interface II	28.095
1639	BiP	GRP94_Delta72	QATKDAGTIAGLNVMR	ELISNASDALDKIR	185	114	14.1	interface II	48.993
1642	BiP	GRP94_Delta72	QATKDAGTIAGLNVMoxR	ELISNASDALDKIR	185	114	14.1	interface II	33.254
1600	BiP	GRP94_Delta72	DAGTIAGLNVMR	ELISdsbunh2NASdsbuloopDALDKIR	189	114	11.1	interface II	25.163
1578	BiP	GRP94_Delta72	DAGTIAGLNVMoxR	ELISdsbunh2NASdsbuloopDALDKIR	189	114	11.1	interface II	23.548
1594	BiP	GRP94_Delta72	DAGTIAGLNVMRIINEPTAAAIAYdsbuloopGLDKdsbuohR	NLLHVTdsbuloopDTGVGMTR	203	150	38.2	unassigned crosslink	15.75
1605	BiP	GRP94_Delta72	IINEPTAAAIAYGLDKR	ETLQQHKLLK	213	455	16.4	interface I	47.636
1623	BiP	GRP94_Delta72	IINEPTAAAIAYGLDKR	LLKVIR	213	458	18.4	interface I	37.842
1617	BiP	GRP94_Delta72	IINEPTAAAIAYGLDKR	ETLQQHKLLKdsbuohVIR	213	455	16.4	interface I	32.525
1631	BiP	GRP94_Delta72	IINEPTAAAIAYGLDKR	LAKLLR	213	508	23.4	interface I	25.448
1627	BiP	GRP94_Delta72	IINEPTAAAIAYGLDKR	EELVKNLGTIAK	213	161	48.4	ATP lid - BiP-NBD interaction	23.472
1622	BiP	GRP94_Delta72	IINEPTAAAIAYGLDKR	NLGTIAKSGTSEFLNK	213	168	42.4	ATP lid - BiP-NBD interaction	21.689
1595	BiP	GRP94_Delta72	DVRKDNR	NLLHVTDTGVGMTREELVK	280	148	58.1	unassigned crosslink	23.972
1589	BiP	GRP94_Delta72	DVRKDNR	NLLHVTDTGVGMTR	280	148	58.1	unassigned crosslink	15.356
1588	BiP	GRP94_Delta72	DVRKDNR	NLLHVTDTGVGMoxTREELVK	280	148	58.1	unassigned crosslink	15.227
1590	BiP	GRP94_Delta72	IEIESFFEGEDFSETdsbuohLTdsbuloopR	TETVEEPLEEDEAAKEEK	319	300	n/a	crosslink to the GRP94 charged linker	15.534
1587	BiP	GRP94_Delta72	IEIESFFEGEDFSETdsbuohLTdsbuohR	TETVEEPLEEDEAAKEEK	319	300	n/a	crosslink to the GRP94 charged linker	15.18
1625	BiP	GRP94_Delta72	VLEDSDLKK	TLDMIKK	352	473	19.5	interface I	33.222
1604	BiP	GRP94_Delta72	VLEDSDLKKSDIDEIVLVGGSTR	LAKLLR	352	508	23.4	interface I	32.969
1626	BiP	GRP94_Delta72	VLEDSDLKK	LAKLLR	352	508	23.4	interface I	32.958
1620	BiP	GRP94_Delta72	VLEDSDLKK	TLDMoxIKK	352	473	19.5	interface I	30.824
1634	BiP	GRP94_Delta72	VLEDSDLKK	KTLDMIKK	352	473	19.5	interface I	26.112
1599	BiP	GRP94_Delta72	VLEDSDLKK	KIADEK	352	474	18.8	interface II	25.131
1618	BiP	GRP94_Delta72	VLEDSDLKKSDIDEIVLVGGSTR	TLDMoxIKK	353	473	22.8	interface I	20.189
1553	BiP	decoy:GRP94_Delta72	VLEDSDLKdsbuohKSDIDEIVLVGGSTR	HSdsbuohTVIK	353	627	n/a	decoy	18.703
1591	BiP	GRP94_Delta72	VLEDSDLKKSDIDEIVLVGGSTR	TLDMIKK	353	473	22.8	interface I	15.55
1586	BiP	GRP94_Delta72	KSDIDEIVLVGGSTR	NLLHVTDTGVGMTREELVKdsbuloopNLGTIAK	353	148	57.9	unassigned crosslink	15.092
1584	BiP	GRP94_Delta72	KSdsbuohDIDEIVLVGGSTR	IMKAQAYdsbunh2QTdsbuloopGK	353	663	60.7	unassigned crosslink	15.046
1598	BiP	GRP94_Delta72	SDIDEIVLVGGSTRIPKdsbuohIQQLVK	KTdsbuohLDMIK	354	467	22.9	interface I	16.108
1612	BiP	GRP94_Delta72	NTVVPTKK	LLKVIR	446	458	18.4	matches BiP-SBD orientation in cytosolic loading complex	18.937
1603	BiP	GRP94_Delta72	NTVVPTKK	IMKAQAYQTGK	446	663	A: 45.8, B: 47.6	matches BiP-SBD orientation in cytosolic loading complex	17.097
1596	BiP	GRP94_Delta72	NTVVPTKK	ETLQQHKLLK	446	455	A: 17.5, B: 62.7	matches BiP-SBD orientation in cytosolic loading complex	15.804
1628	BiP	GRP94_Delta72	VTAEDKGTGNK	KTFEINPR	516	683	A: 30.8, B:55.5	matches BiP-SBD orientation in cytosolic loading complex	23.52
1593	BiP	GRP94_Delta72	GTGNKNK	KIADEKYNDTFWK	521	474	A: 35.0, B: 72.8	matches BiP-SBD orientation in cytosolic loading complex	15.669
1621	BiP	GRP94_Delta72	NKITITNDQNR	AQAYQTGKDISTNYYASQK	523	671	A: 57.0, B: 49.0	matches BiP-SBD orientation in cytosolic loading complex	21.454
1619	BiP	GRP94_Delta72	NKITITNDQNR	FQNVAKEGVK	523	593	A: 39.7, B: 73.0	matches BiP-SBD orientation in cytosolic loading complex	20.476
1616	BiP	GRP94_Delta72	NKITITNDQNR	KSDYIK	523	405	A: 46.3, B: 53.9	matches BiP-SBD orientation in cytosolic loading complex	19.395
1609	BiP	GRP94_Delta72	NKITITNDQNR	GLFDEYGSKK	523	404	A: 49.3, B: 54.4	matches BiP-SBD orientation in cytosolic loading complex	18.505
1592	BiP	GRP94_Delta72	NQIGDKEK	DISTNYYASQKK	579	682	n/a	predicted BiP-SBDa and GRP94-CTD interaction (BiP residues above 530 are not part of the final model)	24.334
1615	BiP	GRP94_Delta72	NQIGDKEK	AQAYQTGKDISTNYYASQK	579	671	n/a	predicted BiP-SBDa and GRP94-CTD interaction (BiP residues above 530 are not part of the final model)	19.337
1608	BiP	GRP94_Delta72	NQIGDKEK	KEAESSPFVER	579	547	n/a	predicted BiP-SBDa and GRP94-MD interaction (BiP residues above 530 are not part of the final model)	18.447
1547	BiP	decoy:GRP94_Delta72	NQIGDKEK	EETdsbunh2ARESdsbuohKEK	579	233	n/a	decoy	18.024
1602	BiP	GRP94_Delta72	NQIGDKEK	IMoxKAQAYQTGK	579	663	n/a	predicted BiP-SBDa and GRP94-CTD interaction (BiP residues above 530 are not part of the final model)	17.09
1597	BiP	GRP94_Delta72	NQIGDKEKLGGK	IMoxKAQAYQTGK	579	663	n/a	predicted BiP-SBDa and GRP94-CTD interaction (BiP residues above 530 are not part of the final model)	15.917
1585	BiP	GRP94_Delta72	NQIGDKEK	DKIEKAVVSQR	579	633	n/a	predicted BiP-SBDa and GRP94-CTD interaction (BiP residues above 530 are not part of the final model)	15.086
1606	BiP	GRP94_Delta72	LGGKLSSEDKETMoxEK	KEAESSPFVER	585	547	n/a	predicted BiP-SBDa and GRP94-MD interaction (BiP residues above 530 are not part of the final model)	17.921
1573	BiP	GRP94_Delta72	LYGSGGPPPTGEEDTdsbuohSEKDEL	TETVEEPLEEDEAAK	651	288	n/a	predicted BiP-SBDa and GRP94-NTD interaction (BiP residues above 530 are not part of the final model)	21.727

## Sheet: intra-GRP94 Delta72 noPT
PeptidePairID	Protein1	Protein2	Peptide1	Peptide2	GRP94 residue nb. Uniprot id P08113	GRP94 residue nb. Uniprot id P08113	distances (Å) determined in open GRP94, PDB id: 2O1V		distances (Å) determined in semi-closed GRP94, homology model based on PDB id: 7KW7		crosslink supports the following conformation	Score
							within protomer A	between protomers	within protomer A	between protomers
1483	GRP94_Delta72	GRP94_Delta72	SEKFAFQAEVNR	ELISNASDALDKIR	75	114	n/a	n/a	28.3	47	open (based on surrounding residues, residue 75 not defined) and semi-closed	29.423
1369	GRP94_Delta72	GRP94_Delta72	SEKFAFQAEVNR	NLGTIAKSGTSEFLNK	75	168	n/a	n/a	19.5	24.9	open (based on surrounding residues, residue 168 not defined) and semi-closed	23.512
1378	GRP94_Delta72	GRP94_Delta72	LIINSLYKNK	NLGTIAKSGTSEFLNK	95	168	n/a	n/a	25.5	26.2	open (based on surrounding residues, residue 168 not defined) and semi-closed	23.877
1227	GRP94_Delta72	GRP94_Delta72	NKEIFLR	NLGTIAKSGTSEFLNK	97	168	n/a	n/a	23.8	27.9	open (based on surrounding residues, residue 168 not defined) and semi-closed	27.219
1147	GRP94_Delta72	GRP94_Delta72	NKEIFLR	MMKLIINSLYK	97	87	14.7	70.9	15.2	21.5	open and semi-closed	24.429
1331	GRP94_Delta72	GRP94_Delta72	NKEIFLR	MoxMKLIINSLYK	97	87	14.7	70.9	15.2	21.5	open and semi-closed	22.392
1275	GRP94_Delta72	GRP94_Delta72	NKEIFLR	MMoxKLIINSLYK	97	87	14.7	70.9	15.2	21.5	open and semi-closed	20.425
1502	GRP94_Delta72	GRP94_Delta72	ELISNASDALDKIR	NLGTIAKSGTSEFLNK	114	168	n/a	n/a	21.6	45.2	open (based on surrounding residues, residue 168 not defined) and semi-closed	45.595
1344	GRP94_Delta72	GRP94_Delta72	ELISNASDALDKIR	NLLHVTDTGVGMoxTREELVKNLGTIAK	114	150	10.7	37.7	10.8	65.1	open and semi-closed	39.996
1384	GRP94_Delta72	GRP94_Delta72	ELISNASDALDKIR	NLLHVTDTGVGMoxTREELVKNLGTIAK	114	161	17.6	28.8	18	50.8	open and semi-closed	35.662
1509	GRP94_Delta72	GRP94_Delta72	ELISNASDALDKIR	EELVKNLGTIAKSGTSdsbuohEFLNK	114	161	17.6	28.8	18	50.8	open and semi-closed	34.995
1203	GRP94_Delta72	GRP94_Delta72	ELISNASDALDKIR	NLLHVTDTGVGMTREELVKNLGTIAK	114	161	17.6	28.8	18	50.8	open and semi-closed	29.176
1401	GRP94_Delta72	GRP94_Delta72	ELISNASDALDKIR	SDYIKLYVR	114	410	13.8	34.2	30.4	59.2	open and semi-closed	24.625
1202	GRP94_Delta72	decoy:GRP94_Delta72	ELISNASDALDKIR	RVVYKLIYDK	114	431	n/a	n/a	n/a	n/a	decoy	17.68
1137	GRP94_Delta72	GRP94_Delta72	ELISNASDALDKIRLISLTdsbuohDENALAGNEELTVK	DKIEKdsbuloopAVVSdsbunh2QR	114	630	70.3	67.5	85.8	81.6	unassigned crosslink	15.344
1493	GRP94_Delta72	GRP94_Delta72	EELVKNLGTIAK	ELISNASDALDKIR	161	114	17.6	28.8	18	50.8	open and semi-closed	53.956
1243	GRP94_Delta72	GRP94_Delta72	NLGTIAKSGTSEFLNK	MMKLIINSLYK	168	87	n/a	n/a	15.2	16.8	open (based on surrounding residues, residue 168 not defined) and semi-closed	19.327
1201	GRP94_Delta72	GRP94_Delta72	SGTSEFLNK	EELVKdsbuohNLGTIAK	169	165	n/a	n/a	9.6	34.9	open (based on surrounding residues, residue 169 not defined) and semi-closed	17.649
796	GRP94_Delta72	decoy:GRP94_Delta72	TETVEEPLEEDEAAK	GPDAIVSFENSdsbuohDSEWIHQTDNNK	288	614	n/a	n/a	n/a	n/a	decoy	16.415
955	GRP94_Delta72	GRP94_Delta72	EEKEESDDEAAVEEEEEEKKPK	DISTNYdsbuohYASQK	303	675	n/a	n/a	n/a	n/a	crosslink to the GRP94 charged linker	17.144
1338	GRP94_Delta72	GRP94_Delta72	EESDDEAAVEEEEEEKKPK	TETVEEPLEEDEAAKEEK	306	300	n/a	n/a	n/a	n/a	crosslink to the GRP94 charged linker	22.796
1364	GRP94_Delta72	GRP94_Delta72	EESDDEAAVEEEEEEKKPKTK	TETVEEPLEEDEAAKEEK	322	300	n/a	n/a	n/a	n/a	crosslink to the GRP94 charged linker	33.118
1250	GRP94_Delta72	GRP94_Delta72	KPKTKK	TETVEEPLEEDEAAKEEKEESDDEAAVEEEEEEK	324	303	n/a	n/a	n/a	n/a	crosslink to the GRP94 charged linker	28.541
1469	GRP94_Delta72	GRP94_Delta72	EVEEDEYKAFYK	IADEKYNDTFWK	356	479	17.6	64.4	20.6	70.3	open and semi-closed	40.666
1438	GRP94_Delta72	GRP94_Delta72	EVEEDEYKAFYK	KIADEKYNDTFWK	356	479	17.6	64.4	20.6	70.3	open and semi-closed	26.377
1377	GRP94_Delta72	GRP94_Delta72	GLFDEYGSK	LLKVIR	401	458	n/a	n/a	29.1	30.7	open (based on surrounding residues, residue 401 not defined) and semi-closed	23.817
1430	GRP94_Delta72	GRP94_Delta72	GLFDEYGSK	LLKVIR	403	458	n/a	n/a	24.4	31.1	open (based on surrounding residues, residue 403 not defined) and semi-closed	26.161
1371	GRP94_Delta72	GRP94_Delta72	GLFDEYGSKK	YLNFVKGVVDSDDLPLNVSR	404	434	n/a	n/a	12.1	33.1	open (based on surrounding residues, residue 404 not defined) and semi-closed	42.747
1457	GRP94_Delta72	GRP94_Delta72	GLFDEYGSKK	ELISNASDALDKIR	404	114	n/a	n/a	41.9	55.6	open (based on surrounding residues, residue 404 not defined)	42.363
1235	GRP94_Delta72	GRP94_Delta72	GLFDEYGSKK	VFITDDFHDMMoxPKYLNFVK	404	428	n/a	n/a	11.7	24.7	open (based on surrounding residues, residue 404 not defined) and semi-closed	27.087
666	GRP94_Delta72	GRP94_Delta72	GLFDEYGSKK	GLFDEYGSKK	404	404	n/a	n/a	n/a	23.2	open (based on surrounding residues, residue 404 not defined) and semi-closed	26.637
1410	GRP94_Delta72	GRP94_Delta72	GLFDEYGSKK	SDYIKLYVR	404	410	n/a	n/a	12.9	31.9	open (based on surrounding residues, residue 404 not defined) and semi-closed	24.932
1387	GRP94_Delta72	GRP94_Delta72	GLFDEYGSKK	LIINSLYKNK	404	95	n/a	n/a	20.4	28.2	open (based on surrounding residues, residue 404 not defined) and semi-closed	24.237
1328	GRP94_Delta72	GRP94_Delta72	GLFDEYGSKK	NLGTIAKSGTSEFLNK	404	168	n/a	n/a	41.1	46.8	open (based on surrounding residues, residues 404 and 168 not defined)	22.276
1193	GRP94_Delta72	GRP94_Delta72	GLFDEYGSKK	NKEIFLR	404	97	n/a	n/a	22.9	34.1	open (based on surrounding residues, residue 404 not defined) and semi-closed	17.352
1163	GRP94_Delta72	GRP94_Delta72	GLFDEYGSKK	VFITDDFHDMoxMPKYLNFVK	404	428	n/a	n/a	11.7	24.7	open (based on surrounding residues, residue 404 not defined) and semi-closed	16.307
1160	GRP94_Delta72	GRP94_Delta72	GLFDEYGSKK	VFITDDFHDMMPKYLNFVK	404	428	n/a	n/a	11.7	24.7	open (based on surrounding residues, residue 404 not defined) and semi-closed	16.185
1350	GRP94_Delta72	GRP94_Delta72	KSDYIK	YLNFVKGVVDSDDLPLNVSR	405	434	n/a	n/a	9.3	35.6	open (based on surrounding residues, residue 405 not defined) and semi-closed	34.092
1278	GRP94_Delta72	GRP94_Delta72	KSDYIK	LLKVIR	405	458	n/a	n/a	19.1	34.9	open (based on surrounding residues, residue 405 not defined) and semi-closed	30.894
1173	GRP94_Delta72	GRP94_Delta72	KSDYIK	VFITDDFHDMMPKYLNFVK	405	428	n/a	n/a	8.6	27.6	open (based on surrounding residues, residue 405 not defined) and semi-closed	29.859
1399	GRP94_Delta72	GRP94_Delta72	KSDYIK	ELISNASDALDKIR	405	114	n/a	n/a	41.4	58.5	open (based on surrounding residues, residue 405 not defined)	24.565
1247	GRP94_Delta72	GRP94_Delta72	KSDYIK	GLFDEYGSKK	405	404	n/a	n/a	3.8	19.7	open (based on surrounding residues, residues 404 and 405 not defined) and semi-closed	19.636
1233	GRP94_Delta72	GRP94_Delta72	KSDYIK	AQAYQTGKDISTNYYASQK	405	671	n/a	n/a	42.5	33.2	better supported in the open conformation (based on surrounding residues, residue 405 not defined)	18.802
1228	GRP94_Delta72	GRP94_Delta72	KSDYIK	VFITDDFHDMoxMPKYLNFVK	405	428	n/a	n/a	8.6	27.6	open (based on surrounding residues, residue 405 not defined) and semi-closed	18.673
1185	GRP94_Delta72	GRP94_Delta72	KSDYIK	KSDYIK	405	405	n/a	n/a	n/a	22.2	open (based on surrounding residues, residue 405 not defined) and semi-closed	16.929
1261	GRP94_Delta72	GRP94_Delta72	KSDYIK	AQAYQTGKDISTNYYASQKK	406	671	n/a	n/a	44.3	36.1	better supported in the open conformation (based on surrounding residues, residue 406 not defined)	20.068
1028	GRP94_Delta72	GRP94_Delta72	VFITDDFHDMoxMoxPK	YLNFVK	419	429	21.1	34.2	20.7	37.4	open and semi-closed	19.819
1091	GRP94_Delta72	GRP94_Delta72	YLNFVK	RVFITDDFHDMoxMoxPK	429	419	21.1	34.2	20.7	37.4	open and semi-closed	22.587
1464	GRP94_Delta72	GRP94_Delta72	ETLQQHKLLK	ELISNASDALDKIR	455	114	24.8	33	34.5	59.2	open	27.518
964	GRP94_Delta72	GRP94_Delta72	ETLQQHKLLK	EELVKNLGTIAK	455	161	38.2	18.9	40.9	55.5	open	16.847
1156	GRP94_Delta72	GRP94_Delta72	ETLQQHKLLK	GLFDEYGSKK	455	404	n/a	n/a	25.2	36.1	open (based on surrounding residues, residue 404 not defined) and semi-closed	16.103
1374	GRP94_Delta72	GRP94_Delta72	LLKVIR	ELISNASDALDKIR	458	114	25.2	35.7	36.1	60.9	open	36.14
1375	GRP94_Delta72	GRP94_Delta72	LLKVIR	GLFDEYGSKK	458	404	n/a	n/a	21.8	34.1	open (based on surrounding residues, residue 404 not defined) and semi-closed	34.423
1252	GRP94_Delta72	GRP94_Delta72	LLKVIR	EELVKNLGTIAK	458	161	37.8	23.2	43.8	57.7	open	30.093
1236	GRP94_Delta72	GRP94_Delta72	LLKVIR	VFITDDFHDMoxMPKYLNFVK	458	428	14.4	35.7	14.6	40.1	open and semi-closed	27.24
1175	GRP94_Delta72	GRP94_Delta72	LLKVIR	VFITDDFHDMMPKYLNFVK	458	428	14.4	35.7	14.6	40.1	open and semi-closed	23.75
975	GRP94_Delta72	GRP94_Delta72	LLKVIR	NLGTIAKSGTSEFLNK	458	168	n/a	n/a	36.6	50.8	open (based on surrounding residues, residue 168 not defined)	23.648
1149	GRP94_Delta72	GRP94_Delta72	KIADEK	KTLDMoxIK	474	467	10.5	61.9	10.6	65.8	open and semi-closed	26.35
1269	GRP94_Delta72	GRP94_Delta72	KIADEK	KTLDMIK	474	467	10.5	61.9	10.6	65.8	open and semi-closed	20.289
1277	GRP94_Delta72	GRP94_Delta72	LAKLLR	TLDMIKK	508	473	9	58.5	8.5	62.7	open and semi-closed	29.359
1212	GRP94_Delta72	GRP94_Delta72	LAKLLR	TLDMoxIKK	508	473	9	58.5	8.5	62.7	open and semi-closed	28.484
1197	GRP94_Delta72	GRP94_Delta72	LAKLLR	KIADEK	508	474	12.4	60.8	12	64.8	open and semi-closed	26.745
1383	GRP94_Delta72	GRP94_Delta72	LAKLLR	KTLDMIKK	508	473	9	58.5	8.5	62.7	open and semi-closed	24.105
1195	GRP94_Delta72	GRP94_Delta72	LAKLLR	LLKVIR	508	458	24.9	55.5	24.7	58.1	open and semi-closed	17.354
1346	GRP94_Delta72	GRP94_Delta72	QDKIYFMoxAGSSR	FQNVAKEGVK	537	593	12.9	49.2	13.5	49.1	open and semi-closed	38.097
1161	GRP94_Delta72	GRP94_Delta72	QDKIYFMoxAGSSR	EGVKFDESEK	537	597	8.8	59.5	8.2	59.1	open and semi-closed	16.188
1359	GRP94_Delta72	GRP94_Delta72	KEAESSPFVER	IMoxKAQAYQTGKDISTNYYASQK	547	663	21.3	15.8	25.8	19.6	open and semi-closed	37.893
1358	GRP94_Delta72	GRP94_Delta72	KEAESSPFVER	KTFEINPR	547	683	23.4	23.4	23.5	23.5	open and semi-closed	35.003
1237	GRP94_Delta72	GRP94_Delta72	KEAESSPFVER	ALKDKIEK	547	630	27.7	20.5	29	18.1	open and semi-closed	32.534
1503	GRP94_Delta72	GRP94_Delta72	KEAESSPFVER	AQAYQTGKDISTNYYASQKK	547	682	26	21.4	24.6	23.5	open and semi-closed	32.104
1301	GRP94_Delta72	GRP94_Delta72	KEAESSPFVER	IADEKYNDTFWKEFGTNIK	547	486	19.1	40.8	18.7	44.9	open and semi-closed	30.408
1492	GRP94_Delta72	GRP94_Delta72	KEAESSPFVER	IMKAQAYQTGKDISTNYYASQK	547	663	21.3	15.8	25.8	19.6	open and semi-closed	30.372
1477	GRP94_Delta72	GRP94_Delta72	KEAESSPFVER	AQAYQTGKDISTNYYASQK	547	671	31.1	15.6	34.6	18.5	open and semi-closed	28.68
1437	GRP94_Delta72	GRP94_Delta72	KEAESSPFVER	AQAYQTGKdsbuohDISTNYYASQKK	547	682	26	21.4	24.6	23.5	open and semi-closed	26.34
1386	GRP94_Delta72	GRP94_Delta72	KEAESSPFVER	AQAYQTGKDISTNYYASQKK	547	671	31.1	15.6	34.6	18.5	open and semi-closed	24.116
1345	GRP94_Delta72	GRP94_Delta72	KEAESSPFVER	IMKAQAYQTdsbuohGKDISTNYYASQK	547	663	21.3	15.8	25.8	19.6	open and semi-closed	22.977
1341	GRP94_Delta72	GRP94_Delta72	KEAESSPFVER	SGYLLPDTKAYGDRIER	547	733	26.2	9.8	28.4	10.9	open and semi-closed	22.89
1332	GRP94_Delta72	GRP94_Delta72	KEAESSPFVER	YNDTFWKEFGTNIK	547	486	19.1	40.8	18.7	44.9	open and semi-closed	22.433
1400	GRP94_Delta72	GRP94_Delta72	KEAESSPFVER	SGYLLPDTKAYGDR	551	733	25.6	6.5	26.9	7.6	open and semi-closed	24.589
1385	GRP94_Delta72	GRP94_Delta72	FQNVAKEGVK	KTFEINPR	593	683	9.7	37	9	34.9	open and semi-closed	34.79
1251	GRP94_Delta72	GRP94_Delta72	FQNVAKEGVK	FDESEKTK	593	603	26.1	59.7	24.7	58	open and semi-closed	32.635
1500	GRP94_Delta72	GRP94_Delta72	FQNVAKEGVK	AQAYQTGKDISTNYYASQK	593	671	28	27	26.3	23.4	open and semi-closed	31.266
1412	GRP94_Delta72	GRP94_Delta72	FQNVAKEGVK	DKIEKAVVSQR	593	633	14.1	43.1	13.1	40.3	open and semi-closed	24.984
1388	GRP94_Delta72	GRP94_Delta72	FQNVAKEGVK	QDKIYFMAGSSR	593	537	12.9	49.2	13.5	49.1	open and semi-closed	24.264
1366	GRP94_Delta72	GRP94_Delta72	FQNVAKEGVK	KGYEVIYLTEPVDEYCcmIQALPEFDGKR	593	561	18.3	48.2	18.9	48.3	open and semi-closed	23.399
1262	GRP94_Delta72	GRP94_Delta72	FQNVAKEGVK	EKQDKIYFMAGSSR	593	537	12.9	49.2	13.5	49.1	open and semi-closed	20.085
1248	GRP94_Delta72	GRP94_Delta72	FQNVAKEGVK	EKQDKIYFMoxAGSSR	593	534	20.4	56.3	20.7	56.6	open and semi-closed	19.65
1296	GRP94_Delta72	GRP94_Delta72	EGVKFDESEK	IEKAVVSQR	597	633	19	48.6	17.4	47.4	open and semi-closed	31.937
1447	GRP94_Delta72	GRP94_Delta72	EGVKFDESEK	DKIEKAVVSQR	597	633	19	48.6	17.4	47.4	open and semi-closed	26.8
1104	GRP94_Delta72	GRP94_Delta72	EGVKFDESEK	QDKIYFMAGSSR	597	537	8.8	59.5	8.2	59.1	open and semi-closed	21.722
1027	GRP94_Delta72	GRP94_Delta72	EGVKFDESEKTK	QDKIYFMoxAGSSR	597	537	8.8	59.5	8.2	59.1	open and semi-closed	19.065
1181	GRP94_Delta72	GRP94_Delta72	EGVKFDESEKTK	KGYEVIYLTEPVDEYCcmIQALPEFDGKR	597	561	11.5	58.1	13	57.4	open and semi-closed	16.874
1157	GRP94_Delta72	GRP94_Delta72	EGVKFDESEK	MKEKQDK	597	534	10.6	66.7	11.4	66.3	open and semi-closed	16.121
1291	GRP94_Delta72	GRP94_Delta72	FDESEKTKESR	FQNVAKEGVK	603	593	26.1	59.7	24.7	58	open and semi-closed	30.604
1218	GRP94_Delta72	GRP94_Delta72	FDESEKTK	KEAESSPFVER	603	547	35	51.6	33.3	50.8	open and semi-closed	29.004
1287	GRP94_Delta72	GRP94_Delta72	FDESEKTK	KGYEVIYLTEPVDEYCcmIQALPEFDGKR	603	561	16.3	66.9	15	65.9	open and semi-closed	20.918
1113	GRP94_Delta72	GRP94_Delta72	FDESEKTKESR	FQNVAKEGVK	605	593	21.3	56.4	20	56.6	open and semi-closed	23.495
1183	GRP94_Delta72	GRP94_Delta72	ALKDKIEK	EATEKEFEPLLNWMoxKDK	628	623	5.2	41.9	5.3	41.4	open and semi-closed	16.907
1140	GRP94_Delta72	GRP94_Delta72	ALKDKIEK	IKEDEDDKTVMoxDLAVVLFETATLR	630	708	17.5	33.9	18.3	35.5	open and semi-closed	23.395
1258	GRP94_Delta72	GRP94_Delta72	ALKDKIEK	AQAYQTGKdsbuohDISTNYYASQKK	630	682	5.9	35.5	8.4	33.6	open and semi-closed	19.871
1221	GRP94_Delta72	GRP94_Delta72	ALKDKIEK	IKEDEDDKTVMoxDLAVVLFETATLR	630	709	18.5	31.4	18.8	33.3	open and semi-closed	18.429
1129	GRP94_Delta72	GRP94_Delta72	DKIEKdsbuohAVVSQR	ELISNASDALDKIRLISLTdsbunh2DENALAGNEELTdsbuloopVK	630	114	70.3	67.5	85.8	81.6	unassigned crosslink	15.033
1330	GRP94_Delta72	GRP94_Delta72	IEKAVVSQR	DISTNYYASQKK	633	682	8.9	40.8	8.9	39.9	open and semi-closed	22.392
1246	GRP94_Delta72	GRP94_Delta72	IEKAVVSQR	KTFEINPR	633	683	7.7	40.6	7.3	38.2	open and semi-closed	19.516
1213	GRP94_Delta72	GRP94_Delta72	IEKAVVSQR	LLKVIR	633	458	53.5	66.9	49.9	62.3	unassigned crosslink	18.104
1487	GRP94_Delta72	GRP94_Delta72	IMoxKAQAYQTGK	KEAESSPFVER	663	547	21.3	15.8	25.8	19.6	open and semi-closed	42.452
1472	GRP94_Delta72	GRP94_Delta72	IMKAQAYQTGK	KEAESSPFVER	663	547	21.3	15.8	25.8	19.6	open and semi-closed	41.867
1471	GRP94_Delta72	GRP94_Delta72	IMKAQAYQTGK	DISTNYYASQKK	663	682	16.7	28.4	15.8	23.1	open and semi-closed	41.572
1299	GRP94_Delta72	GRP94_Delta72	IMoxKAQAYQTGK	ALKDKIEK	663	630	20	30.5	16	25.2	open and semi-closed	39.17
1444	GRP94_Delta72	GRP94_Delta72	IMKAQAYQTGK	KTFEINPR	663	683	7.7	40.6	7.3	38.2	open and semi-closed	38.133
1394	GRP94_Delta72	GRP94_Delta72	IMKAQAYQTGK	ALKDKIEK	663	630	20	30.5	16	25.2	open and semi-closed	35.836
1508	GRP94_Delta72	GRP94_Delta72	IMoxKAQAYQTGK	DISTNYYASQKK	663	682	16.7	28.4	15.8	23.1	open and semi-closed	33.905
1095	GRP94_Delta72	GRP94_Delta72	IMKAQAYQTGK	SGYLLPDTKAYGDR	663	733	19.7	23.2	17.2	21.6	open and semi-closed	32.199
1329	GRP94_Delta72	GRP94_Delta72	IMoxKAQAYQTGK	KTFEINPR	663	683	7.7	40.6	7.3	38.2	open and semi-closed	32.045
1190	GRP94_Delta72	GRP94_Delta72	IMoxKAQAYQTGK	IMKAQAYQTGK	663	663	n/a	14.8	n/a	11.7	open and semi-closed	29.136
1440	GRP94_Delta72	GRP94_Delta72	IMoxKAQAYQTGK	AQAYQTGKDISTNYYASQK	663	671	10.4	19.6	10.8	18.2	open and semi-closed	26.528
1178	GRP94_Delta72	GRP94_Delta72	IMoxKAQAYQTGK	DISdsbuloopTNYYASQKK	663	682	16.7	28.4	15.8	23.1	open and semi-closed	24.602
1380	GRP94_Delta72	GRP94_Delta72	IMKAQAYQTGK	IMKAQAYQTGK	663	663	n/a	14.8	n/a	11.7	open and semi-closed	23.932
1362	GRP94_Delta72	GRP94_Delta72	IMoxKAQAYQTGK	SGYLLPDTKAYGDRIER	663	733	19.7	23.2	17.2	21.6	open and semi-closed	23.357
1360	GRP94_Delta72	GRP94_Delta72	IMKAQAYQTGK	GLFDEYGSKK	663	404	n/a	n/a	32.9	27.4	open and semi-closed	23.311
1340	GRP94_Delta72	GRP94_Delta72	IMoxKAQAYQTGK	SGYLLPDTKAYGDR	663	733	19.7	23.2	17.2	21.6	open and semi-closed	22.848
1300	GRP94_Delta72	GRP94_Delta72	IMoxKAQAYQTGK	IMoxKAQAYQTGK	663	663	n/a	14.8	n/a	11.7	open and semi-closed	21.339
1294	GRP94_Delta72	GRP94_Delta72	IMoxKAQAYQTGK	FQNVAKEGVK	663	593	19	26.7	20	23.3	open and semi-closed	21.16
1266	GRP94_Delta72	GRP94_Delta72	IMoxKAQAYQTGKDISTNYYASQK	KEAESdsbunh2SPFVER	663	547	21.3	15.8	25.8	19.6	open and semi-closed	20.228
1259	GRP94_Delta72	GRP94_Delta72	IMKAQAYQTGK	SGYLLPDTKAYGDRIER	663	733	19.7	23.2	17.2	21.6	open and semi-closed	19.876
1255	GRP94_Delta72	GRP94_Delta72	IMoxKAQAYQTGK	GLFDEYGSKK	663	404	n/a	n/a	32.9	27.4	open and semi-closed	19.812
1239	GRP94_Delta72	GRP94_Delta72	IMKAQAYQTGK	DKIEKAVVSQR	663	633	24.9	35.1	22.4	30.2	open and semi-closed	19.146
1206	GRP94_Delta72	GRP94_Delta72	IMKAQAYQTGK	DISdsbuloopTNYYASQKK	663	682	16.7	28.4	15.8	23.1	open and semi-closed	17.874
1480	GRP94_Delta72	GRP94_Delta72	AQAYQTGKDISTNYYASQK	GLFDEYGSKK	671	404	n/a	n/a	42.1	31.1	better supported in the open conformation (based on surrounding residues, residue 404 not defined)	42.677
1208	GRP94_Delta72	GRP94_Delta72	AQAYQTGKDISTNYYASQK	VFITDDFHDMoxMPKYLNFVK	671	428	27.2	20.7	39.2	17.7	open and semi-closed	25.731
1423	GRP94_Delta72	GRP94_Delta72	AQAYQTGKDISTNYYASQK	YLNFVKGVVDSDDLPLNVSR	671	434	38.4	24.7	49.7	32.9	open and semi-closed	25.51
1420	GRP94_Delta72	GRP94_Delta72	AQAYQTGKDISTNYYASQK	SGYLLPDTKAYGDR	671	733	24.8	33.3	15.5	27.7	open and semi-closed	25.334
1295	GRP94_Delta72	GRP94_Delta72	AQAYQTGKDISTNYYASQK	ELISNASDALDKIR	671	114	48.5	42.1	82.3	69.7	non-specific crosslink	21.189
1209	GRP94_Delta72	GRP94_Delta72	AQAYQTGKDISTNYYASQK	VFITDDFHDMMoxPKYLNFVK	671	419	41.4	34.7	53.6	44	open	18.011
1488	GRP94_Delta72	GRP94_Delta72	DISTNYYASQKK	KEAESSPFVER	682	547	26	21.4	24.6	23.5	open and semi-closed	42.947
1297	GRP94_Delta72	GRP94_Delta72	DISTNYYASQKK	ALKDKIEK	682	630	5.9	35.5	8.4	33.6	open and semi-closed	42.278
1392	GRP94_Delta72	GRP94_Delta72	DISTNYYASQKK	SGYLLPDTKAYGDR	682	733	20.7	22.6	21.8	18.4	open and semi-closed	34.796
1302	GRP94_Delta72	GRP94_Delta72	DISTNYYASQKK	ALKDKIEK	682	628	10.5	39.6	11.4	38.8	open and semi-closed	33.834
1290	GRP94_Delta72	GRP94_Delta72	DISTNYYASQKK	FQNVAKEGVK	682	593	12.9	36.6	10.9	35.4	open and semi-closed	30.418
1215	GRP94_Delta72	GRP94_Delta72	DISTNYYASQKK	DKIEKAVVSQR	682	633	8.9	40.8	8.9	39.9	open and semi-closed	30.316
1456	GRP94_Delta72	GRP94_Delta72	DISTNYYASQKK	EATEKEFEPLLNWMoxKDK	682	623	11.4	40.9	11.9	38.4	open and semi-closed	27.256
1335	GRP94_Delta72	GRP94_Delta72	DISTNYYASQKK	EATEKEFEPLLNWMKDK	682	623	11.4	40.9	11.9	38.4	open and semi-closed	22.585
1283	GRP94_Delta72	GRP94_Delta72	DISTNYYASQKK	SGYLLPDTKAYGDRIER	682	733	20.7	22.6	21.8	18.4	open and semi-closed	20.781
1180	GRP94_Delta72	GRP94_Delta72	DISTNYYASQKK	EFEPLLNWMKDK	682	623	11.4	40.9	11.9	38.4	open and semi-closed	16.752
1354	GRP94_Delta72	GRP94_Delta72	KTFEINPR	SGYLLPDTKAYGDR	683	733	21.8	20.1	21.8	18.4	open and semi-closed	35.479
1220	GRP94_Delta72	GRP94_Delta72	KTFEINPR	AQAYQTGKDISTNYYASQK	683	671	25.4	31.1	18.8	26.2	open and semi-closed	34.15
1303	GRP94_Delta72	GRP94_Delta72	KTFEINPR	SGYLLPDTKAYGDRIER	683	733	21.8	20.1	21.8	18.4	open and semi-closed	21.555
1245	GRP94_Delta72	GRP94_Delta72	KTFEINPR	SGYLLPDTK	683	727	10.3	25.2	10.7	22.8	open and semi-closed	19.512
1162	GRP94_Delta72	GRP94_Delta72	KTdsbuohFEINPR	IMoxKAQAYQTGKDISTNYYASQK	683	663	17.4	27.8	15.8	23.1	open and semi-closed	16.3
1005	GRP94_Delta72	GRP94_Delta72	IKEDEDDK	TVMoxDLAVVLFETATLR	702	709	13.7	29.6	12.9	33.3	open and semi-closed	24.021
1065	GRP94_Delta72	decoy:GRP94_Delta72	TVMDLAVVLFETATLR	YEDAKdsbuloopK	709	360	n/a	n/a	n/a	n/a	decoy	19.503

## Sheet: intra-BiP
PeptidePairID	Protein1	Protein2	Peptide1	Peptide2	BiP residue nb. Uniprot id P20029	BiP residue nb. Uniprot id P20029	distance (Å) determined in BiP-NBD, PDB id: 6DWS		comment	Score
1426	BiP	BiP	NQLTSNPENTVFDAKR	TWNDPSVQQDIKFLPFK	96	113	15.5		intra-NBD crosslink	25.801
1124	BiP	BiP	TWNDPSVQQDIK	FLPFKdsbuloopVVEKK	107	122	16.9		intra-NBD crosslink	21.663
1238	BiP	BiP	TKPYIQVDIGGGQTK	TFAPEEISAMVLTK	137	139	7		intra-NBD crosslink	19.133
1127	BiP	BiP	TFAPEEISAMoxVLTK	VVEKKTKPYIQVDIGGGQTK	139	122	8.7		intra-NBD crosslink	26.401
1322	BiP	BiP	TFAPEEISAMoxVLTK	VVEKKTKdsbuloopPYIQVDIGGGQTK	139	122	8.7		intra-NBD crosslink	22.022
1289	BiP	BiP	TFAPEEISAMoxVLTK	VVEKKdsbuloopTKPYIQVDIGGGQTK	139	137	7		intra-NBD crosslink	21.019
1018	BiP	BiP	TFAPEEISAMoxVLTK	TKPYIQVDIGGGQTK	139	125	11.3		intra-NBD crosslink	19.71
1082	BiP	decoy:BiP	TFAPEEISAMoxVLTK	LNQDNTdsbunh2ITdsbuohKIK	139	133	n/a		decoy	19.52
1230	BiP	BiP	TFAPEEISAMoxVLTK	VVEKdsbuloopKTKPYIQVDIGGGQTK	139	137	7		intra-NBD crosslink	18.747
1165	BiP	BiP	TFAPEEISAMoxVLTK	VVEKdsbuloopKTKPYIQVDIGGGQTK	139	125	11.3		intra-NBD crosslink	16.413
1150	BiP	BiP	TFAPEEISAMoxVLTK	VVEKKdsbuloopTKPYIQVDIGGGQTK	139	125	11.3		intra-NBD crosslink	15.915
1184	BiP	BiP	MoxKETAEAYLGK	KVTHAVVTVPAYFNDAQR	154	164			intra-NBD crosslink	31.247
1484	BiP	BiP	QATKDAGTIAGLNVMR	IINEPTAAAIAYGLDKR	185	213	27.1		intra-NBD crosslink	29.473
1475	BiP	BiP	QATKDAGTIAGLNVMoxR	IINEPTAAAIAYGLDKR	185	213	27.1		intra-NBD crosslink	28.516
1281	BiP	BiP	QATKDAGTIAGLNVMoxR	KSQIFSTASDNQPTVTIK	185	447	n/a		NBD-SBD	20.754
1381	BiP	BiP	IINEPTAAAIAYGLDKR	IINEPTAAAIAYGLDKR	213	213	n/a		non-specific crosslink between 2 BiP molecules	23.988
1223	BiP	BiP	VMoxEHFIKLYK	AKFEELNMDLFR	268	326	14.3		intra-NBD crosslink	28.429
1153	BiP	BiP	VMEHFIKLYK	AKFEELNMoxDLFR	268	326	14.3		intra-NBD crosslink	27.795
1365	BiP	BiP	VMoxEHFIKLYK	AKFEELNMoxDLFR	268	326	14.3		intra-NBD crosslink	23.396
1205	BiP	BiP	VMoxEHFIKLYKK	KTGKdsbuloopDVR	268	273	8.7		intra-NBD crosslink	17.87
1167	BiP	BiP	KTGKdsbuloopDVR	VMEHFIKLYKK	273	268	8.7		intra-NBD crosslink	16.482
1348	BiP	BiP	TGKDVR	AVQKLR	276	287	15.9		intra-NBD crosslink	32.852
1015	BiP	BiP	TGKDVR	AVQKLRR	276	287	15.9		intra-NBD crosslink	20.385
1241	BiP	BiP	AVQKLR	IPKIQQLVK	287	370	26		intra-NBD crosslink	32.992
1112	BiP	BiP	AVQKLRR	EVEKAKR	287	294	11		intra-NBD crosslink	31.336
1309	BiP	BiP	AVQKLR	REVEKAK	287	294	11		intra-NBD crosslink	30.973
1271	BiP	BiP	AVQKLRR	EVEKAK	287	294	11		intra-NBD crosslink	30.002
1204	BiP	BiP	AVQKLR	EVEKAK	287	294	11		intra-NBD crosslink	28.335
1445	BiP	BiP	AVQKLR	LIGDAAKNQLTSNPENTVFDAK	287	81	13.5		intra-NBD crosslink	26.736
1333	BiP	BiP	AVQKLR	AKFEELNMoxDLFR	287	326	20.3		intra-NBD crosslink	22.458
641	BiP	BiP	AVQKLR	NKITITNDQNR	287	523	n/a		NBD-SBD	19.876
1176	BiP	BiP	AVQKLR	KTGKDVR	287	276	15.9		intra-NBD crosslink	16.618
1298	BiP	BiP	EVEKAK	LIGDAAKNQLTSNPENTVFDAKR	294	81	15.4		intra-NBD crosslink	21.3
1254	BiP	BiP	EVEKAK	LIGDAAKNQLTSNPENTVFDAK	294	81	15.4		intra-NBD crosslink	19.753
1191	BiP	BiP	EVEKAKR	LIGDAAKNQLTSNPENTVFDAKR	294	81	15.4		intra-NBD crosslink	17.184
1353	BiP	BiP	AKFEELNMoxDLFR	IINEPTAAAIAYGLDKR	326	213	42.6		non-specific crosslink	23.192
1268	BiP	BiP	STMKPVQK	VLEDSDLKKSDIDEIVLVGGSTR	340	353	13.2		intra-NBD crosslink	44.637
1450	BiP	BiP	STMoxKPVQK	KSDIDEIVLVGGSTR	340	353	13.2		intra-NBD crosslink	38.434
1177	BiP	BiP	STMKPVQK	KSDIDEIVLVGGSTR	340	353	13.2		intra-NBD crosslink	32.545
1123	BiP	BiP	STMoxKPVQK	VLEDSDLKKSDIDEIVLVGGSTR	340	353	13.2		intra-NBD crosslink	30.479
1466	BiP	BiP	STMKPVQK	VLEDSDLKKSDIDEIVLVGGSTR	340	352	14.1		intra-NBD crosslink	27.625
1431	BiP	BiP	STMoxKPVQK	VLEDSDLKKSDIDEIVLVGGSTR	340	352	14.1		intra-NBD crosslink	26.228
1418	BiP	BiP	STMoxKPVQK	VLEDSDLKdsbuohKSDIDEIVLVGGSTR	340	353	13.2		intra-NBD crosslink	25.298
1182	BiP	BiP	VLEDSDLKK	STMoxKPVQK	352	340	14.1		intra-NBD crosslink	29.799
1315	BiP	BiP	VLEDSDLKK	STMKPVQK	352	340	14.1		intra-NBD crosslink	21.853
1292	BiP	BiP	KSDIDEIVLVGGSTR	STMKPVQKdsbuohVLEDSDLK	353	340	13.2		intra-NBD crosslink	21.043
1264	BiP	BiP	KSDIDEIVLVGGSTR	SdsbuohTMKPVQKVLEDSDLK	353	344	11.5		intra-NBD crosslink	20.181
1132	BiP	BiP	KSdsbuohDIDEIVLVGGSTR	STMoxKPVQKVLEDSDLK	353	344	11.5		intra-NBD crosslink	15.149
1454	BiP	BiP	IPKIQQLVK	STMKPVQK	370	340	15.6		intra-NBD crosslink	40.519
1398	BiP	BiP	IPKIQQLVK	STMoxKPVQK	370	340	15.6		intra-NBD crosslink	37.561
1421	BiP	BiP	IPKIQQLVK	AKFEELNMDLFR	370	326	12		intra-NBD crosslink	37.407
759	BiP	BiP	IPKIQQLVK	EFFNGKEPSR	370	382	15		intra-NBD crosslink	27.823
1408	BiP	BiP	EFFNGKEPSR	IINEPTAAAIAYGLDKR	382	213	22.1		intra-NBD crosslink	24.899
					BiP residue nb. Uniprot id P20029	BiP residue nb. Uniprot id P20029	distance (Å) determined in closed BiP-SBD, PDB id: 5E85	distance (Å) determined in open BiP-SBD, PDB id: 5E84 - chain A	comment
1323	BiP	BiP	NTVVPTKK	VTAEDKGTGNKNK	446	521	16.1	22.8	within SBDb	40.948
1312	BiP	BiP	NTVVPTKK	LGGKLSSEDKETMEK	446	585	41.9	85.2	between SBDb and SBDa, indicating a closed SBD	39.305
1196	BiP	BiP	NTVVPTKK	LGGKLSSEDKETMoxEK	446	585	41.9	85.2	between SBDb and SBDa, indicating a closed SBD	36.284
1370	BiP	BiP	NTVVPTKK	NKITITNDQNR	446	523	14.3	20	within SBDb	34.157
1084	BiP	BiP	NTVVPTKK	VTAEDKGTGNKNK	446	516	17.6	18.5	within SBDb	33.225
982	BiP	BiP	NTVVPTKK	VTAEDKGTGNK	446	516	17.6	18.5	within SBDb	31.142
1273	BiP	BiP	NTVVPTKK	NQIGDKEKLGGK	446	581	35.6	80.8	between SBDb and SBDa, indicating a closed SBD	30.85
1189	BiP	BiP	NTVVPTKK	FAEEDKK	446	553	26.5	46.4	between SBDb and SBDa, indicating a closed SBD	27.571
1166	BiP	BiP	NTVVPTKK	IINEPTAAAIAYGLDKR	446	213	n/a	n.d.	NBD-SBD	27.172
1138	BiP	BiP	NTVVPTKK	NQIGDKEK	446	579	38.4	84.4	between SBDb and SBDa, indicating a closed SBD	26.702
1422	BiP	BiP	NTVVPTKKdsbuloopSQIFSTASDNQPTVTIK	NQIGDKEKLGGK	446	581	35.6	80.8	between SBDb and SBDa, indicating a closed SBD	25.439
1317	BiP	BiP	NTVVPTKK	GTGNKNKITITNDQNR	446	523	14.3	20	within SBDb	21.939
1210	BiP	BiP	NTVVPTKK	GTGNKdsbuohNKITITNDQNR	446	523	14.3	20	within SBDb	18.042
1192	BiP	BiP	NTVVPTKK	LYGSGGPPPTGEEDTSEKDEL	446	651	n/a	n/a	residue 651 not defined	17.202
1242	BiP	BiP	KSQIFSTASDNQPTVTIK	IINEPTAAAIAYGLDKR	447	213	n/a	n.d.	NBD-SBD	19.324
1461	BiP	BiP	VTAEDKGTGNK	KSQIFSTASDNQPTVTIK	516	447	16	16.5	within SBDb	27.374
1224	BiP	BiP	VTAEDKGTGNK	NQIGDKEKLGGK	516	581	21.7	92.7	between SBDb and SBDa, indicating a closed SBD	18.573
1188	BiP	BiP	VTAEDKGTGNKNK	LGGKLSSEDKETMEK	516	585	28.5	96.2	between SBDb and SBDa, indicating a closed SBD	17.034
1496	BiP	BiP	VTAEDKGTGNKNK	LGGKLSSEDKETMEK	521	585	36.6	90.6	between SBDb and SBDa, indicating a closed SBD	43.723
1316	BiP	BiP	VTAEDKGTGNKNK	LGGKLSSEDKETMoxEK	521	585	36.6	90.6	between SBDb and SBDa, indicating a closed SBD	42.413
1211	BiP	BiP	GTGNKNK	LGGKLSSEDKETMoxEK	521	585	36.6	90.6	between SBDb and SBDa, indicating a closed SBD	26.003
1393	BiP	BiP	VTAEDKGTGNKNK	LYGSGGPPPTGEEDTSEKDEL	521	651	n/a	n/a	residue 651 not defined	24.339
1253	BiP	BiP	VTAEDKGTGNKNK	ELEEIVQPIISKLYGSGGPPPTGEEDTSEKDEL	521	633	43.1	86.4	between SBDb and SBDa, indicating a closed SBD	19.722
1172	BiP	BiP	GTGNKNK	LGGKLSSEDKETMEK	521	585	36.6	90.6	between SBDb and SBDa, indicating a closed SBD	16.555
1134	BiP	BiP	VTAEDKGTGNKNK	LGGKLSSEDK	521	585	36.6	90.6	between SBDb and SBDa, indicating a closed SBD	15.248
1131	BiP	BiP	GTGNKNK	NTVVPTKK	521	446	16.1	22.8	within SBDb	15.097
1263	BiP	BiP	NKITITNDQNR	LGGKLSSEDKETMoxEK	523	585	41.7	88.7	between SBDb and SBDa, indicating a closed SBD	40.14
1198	BiP	BiP	NKITITNDQNR	LGGKLSSEDKETMEK	523	585	41.7	88.7	between SBDb and SBDa, indicating a closed SBD	37.086
1231	BiP	BiP	NKITITNDQNR	LYGSGGPPPTGEEDTSEKDEL	523	651	n/a	n/a	residue 651 not defined	30.27
724	BiP	BiP	NKITITNDQNR	IINEPTAAAIAYGLDKR	523	213	n/a	n.d.	NBD-SBD	28.677
1219	BiP	BiP	NKITITNDQNR	NQIGDKEK	523	579	36.1	89.4	between SBDb and SBDa, indicating a closed SBD	28.36
1411	BiP	BiP	NKITITNDQNR	NTVVPTKKdsbuohSQIFSTASDNQPTVTIK	523	446	14.3	20	within SBDb	24.954
1382	BiP	BiP	NKITITNDQNR	NQIGDKEKLGGK	523	581	35.2	85.8	between SBDb and SBDa, indicating a closed SBD	24.03
1270	BiP	BiP	NKITITNDQNR	IQQLVKEFFNGKEPSR	523	376	n/a	n.d.	NBD-SBD	20.325
1265	BiP	BiP	NKITITNDQNR	VTAEDKGTGNK	523	516	14.8	9.8	within SBDb	20.182
1249	BiP	BiP	NKITITNDQNR	ELEEIVQPIISKLYGSGGPPPTGEEDTSEKDEL	523	633	47.2	84.8	between SBDb and SBDa, indicating a closed SBD	19.65
1442	BiP	BiP	NQIGDKEK	LSSEDKETMEK	579	591	11.3	11.3	within SBDa	26.68
1396	BiP	BiP	NQIGDKEKLGGK	LYGSGGPPPTGEEDTSEKDEL	579	651	n/a	n/a	residue 651 not defined	24.47
1186	BiP	BiP	NQIGDKEK	IDTRNELESYAYSLK	579	571	13.7	14.5	within SBDa	16.956
1154	BiP	BiP	NQIGDKEKLGGK	LSSEDKETMEKAVEEK	579	587	10.8	11.6	within SBDa	15.963
1133	BiP	BiP	NQIGDKEK	LGGKdsbuohLSSEDKETMEK	579	591	11.3	11.3	within SBDa	15.206
1449	BiP	BiP	NQIGDKEKLGGK	KSQIFSTASDNQPTVTIK	581	447	32.5	84.2	between SBDb and SBDa, indicating a closed SBD	26.895
1342	BiP	BiP	NQIGDKEKLGGK	LYGSGGPPPTGEEDTSEKDEL	581	651	n/a	n/a	residue 651 not defined	22.918
1216	BiP	BiP	EKLGGK	KSQIFSTASDNQPTVTIK	581	447	32.5	84.2	between SBDb and SBDa, indicating a closed SBD	18.155
1352	BiP	BiP	LGGKLSSEDKETMoxEK	NQIGDKEK	585	579	7.7	8.1	within SBDa	42.088
1406	BiP	BiP	LGGKLSSEDKETMoxEK	NQLTSNPENTVFDAKR	585	96	n/a	n.d.	NBD-SBD	37.992
1111	BiP	BiP	LGGKLSSEDKETMEK	ELEEIVQPIISKLYGSGGPPPTGEEDTSEKDEL	585	633	10.1	8.5	within SBDa	29.399
1482	BiP	BiP	LGGKLSSEDKETMoxEK	LYGSGGPPPTGEEDTSEKDEL	585	651	n/a	n/a	residue 651 not defined	29.108
1473	BiP	BiP	LGGKLSSEDKETMEK	NQIGDKEK	585	579	7.7	8.1	within SBDa	28.285
1458	BiP	BiP	LGGKLSSEDKETMoxEK	ELEEIVQPIISKLYGSGGPPPTGEEDTSEKDEL	585	633	10.1	8.5	within SBDa	27.324
1452	BiP	BiP	LGGKLSSEDKETMEK	LYGSGGPPPTGEEDTSEKDEL	585	651	n/a	n/a	residue 651 not defined	27.164
1284	BiP	BiP	LGGKLSSEDKETMEK	NQLTSNPENTVFDAKR	585	96	n/a	n.d.	NBD-SBD	20.787
1274	BiP	BiP	LGGKLSSEDKETMoxEK	KSQIFSTASDNQPTVTIK	585	447	38.7	88.5	between SBDb and SBDa, indicating a closed SBD	20.4
1403	BiP	BiP	LGGKLSSEDKETMEK	NQIGDKEK	587	579	10.8	11.6	within SBDa	35.578
1194	BiP	BiP	LSSEDKETMoxEK	NQIGDKdsbuloopEKLGGK	587	581	12.3	13.4	within SBDa	17.354
1146	BiP	BiP	LSSEDKETMoxEK	NQIGDKEKdsbuloopLGGK	587	579	10.8	11.6	within SBDa	15.853
1326	BiP	BiP	LSSEDKETMoxEK	NQIGDKEK	591	579	11.3	11.3	within SBDa	32.88
1356	BiP	BiP	LSSEDKETMEK	NELESYAYSLKNQIGDKEK	591	573	10	10.2	within SBDa	23.269
1128	BiP	BiP	LGGKLSSEDKETMEK	NQIGDKEK	591	579	11.3	11.3	within SBDa	15.022
1260	BiP	BiP	KKELEEIVQPIISK	AVEEKIEWLESHQDADIEDFKAK	621	617	6.5	6.4	within SBDa	20.056
1151	BiP	BiP	KKELEEIVQPIISK	AVEEKdsbuohIEWLESHQDADIEDFKAK	621	617	6.5	6.4	within SBDa	15.941
1276	BiP	BiP	LYGSGGPPPTGEEDTSEKDEL	ELEEIVQPIISK	635	632	n/a	n/a	residue 635 not defined	20.444
1272	BiP	BiP	LYGSGGPPPTGEEDTSEKDEL	KKELEEIVQPIISK	635	632	n/a	n/a	residue 635 not defined	20.382
1257	BiP	BiP	LYGSGGPPPTGEEDTSEKDEL	KELEEIVQPIISK	651	621	n/a	n/a	residue 651 not defined	28.72
1467	BiP	BiP	LYGSGGPPPTGEEDTSEKDEL	KKELEEIVQPIISK	651	621	n/a	n/a	residue 651 not defined	27.789
1416	BiP	BiP	LYGSGGPPPTGEEDTSEKDEL	KSQIFSTASDNQPTVTIK	651	447	n/a	n/a	residue 651 not defined	25.132
