# Supplementary material for: Conformational plasticity of a BiP–GRP94 chaperone complex
Source: Nat Struct Mol Biol. 2025 Jul 14;32(10):1947–58. doi: 10.1038/s41594-025-01619-0 (PMC12527940; doi:10.1038/s41594-025-01619-0)
Supplement: Supplementary file 7 — XL-MS dataset of BiPNBD–GRP94 Δ72noPT with PU-WS13. Data tables contain distance measurements (between Cα atoms) of intraprotein and interprotein crosslinks derived from the indicated PDB files. Distances < 30 Å are highlighted in green. Distances < 35 Å are highlighted in yellow. The cutoff applied for Xisearch score was 15. Residues in orange are part of the GRP94CTD, residues in gray are part of the GRP94MD and residues in blue are part of the BiPNBD or GRP94NTD. [file 41594_2025_1619_MOESM7_ESM.xlsx]

## Sheet: BiP-NBD - GRP94 Delta72 no PT
PeptidePairID	Protein1	Protein2	Peptide1	Peptide2	GRP94 residue nb. Uniprot id P08113	BiP residue nb. Uniprot id P20029	distance (Å) determined in homology model based on PDB id: 7KW7, from GRP94 (chain A) to BiP (chain C), if not otherwise indicated	crosslink category	Score
5441	GRP94_Delta72	BiP_NBD	TETVEEPLEEDEAAKdsbuloopEEK	LIGDAAKNQLTSdsbuloopNPENTdsbuloopVFDAK	288	81	n/a	crosslink to the GRP94 charged linker	20.822
5550	GRP94_Delta72	BiP_NBD	ELISNASDALDKIR	KVTHAVVTVPAYFNDAQR	114	164	23.2	interface II	52.293
5541	GRP94_Delta72	BiP_NBD	EELVKNLGTIAK	KVTHAVVTVPAYFNDAQR	161	164	29.8	interface II	33.495
5542	GRP94_Delta72	BiP_NBD	NLGTIAKSGTSEFLNK	KVTHAVVTVPAYFNDAQR	168	164	28	interface II	22.81
5502	GRP94_Delta72	BiP_NBD	ELISNASDALDKIR	QATKDAGTIAGLNVMoxR	114	185	14.1	interface II	34.316
5515	GRP94_Delta72	BiP_NBD	ELISdsbunh2NASdsbuloopDALDKIR	DAGTIAGLNVMoxR	114	189	11.1	interface II	23.83
5531	GRP94_Delta72	BiP_NBD	ELISdsbunh2NASdsbuloopDALDKIR	DAGTIAGLNVMR	114	189	11.1	interface II	19.74
5520	GRP94_Delta72	BiP_NBD	ETLQQHKLLK	IINEPTAAAIAYGLDKR	455	213	16.4	interface I	45.98
5536	GRP94_Delta72	BiP_NBD	LLKVIR	IINEPTAAAIAYGLDKR	458	213	18.4	interface I	44.581
5548	GRP94_Delta72	BiP_NBD	EELVKNLGTIAK	IINEPTAAAIAYGLDKR	161	213	48.4	ATP lid - BiP-NBD interaction	24.491
5533	GRP94_Delta72	BiP_NBD	ETLQQHKLLKdsbuohVIR	IINEPTAAAIAYGLDKR	455	213	16.4	interface I	20.122
5513	decoy:GRP94_Delta72	decoy:BiP_NBD	TKKPEEEEEEVAAEDDSdsbuohEKdsbuloopEEK	EKMTdsbuloopLVMASIEEPAFK	519	264	n/a	decoy	15.156
5401	GRP94_Delta72	BiP_NBD	NLLHVTDTGVGMTREELVK	DVRKDNR	148	280	58.1	unassigned crosslink	27.538
5360	GRP94_Delta72	BiP_NBD	NLLHVTDTGVGMoxTREELVK	DVRKDNR	148	280	58.1	unassigned crosslink	23.079
5444	GRP94_Delta72	BiP_NBD	NLLHVTDTGVGMTR	DVRKDNR	148	280	58.1	unassigned crosslink	18.908
5519	GRP94_Delta72	BiP_NBD	TETVEEPLEEDEAAKEEK	IEIESFFEGEDFSETdsbuloopLTdsbuohR	300	319	n/a	crosslink to the GRP94 charged linker	23.725
5517	GRP94_Delta72	BiP_NBD	TETVEEPLEEDEAAKEEK	IEIESFFEGEDFSETdsbuohLTdsbuloopR	300	319	n/a	crosslink to the GRP94 charged linker	15.717
5375	GRP94_Delta72	BiP_NBD	TETVEEPLEEDEAAKdsbuloopEEK	IEIESFFEGEDFSETdsbuohLTdsbuloopR	288	319	n/a	crosslink to the GRP94 charged linker	15.362
5439	GRP94_Delta72	BiP_NBD	TETVEEPLEEDEAAKdsbuloopEEK	IEIESFFEGEDFSETdsbuloopLTdsbuohR	288	319	n/a	crosslink to the GRP94 charged linker	15.123
5431	GRP94_Delta72	BiP_NBD	NLLHVTDTGVGMTR	STMoxKPVQK	148	340	53.1	unassigned crosslink	16.095
5399	GRP94_Delta72	BiP_NBD	NLLHVTDTGVGMoxTR	STMoxKPVQK	148	340	53.1	unassigned crosslink	15.696
5544	GRP94_Delta72	BiP_NBD	LAKLLR	VLEDSDLKK	508	352	23.4	interface I	33.385
5543	GRP94_Delta72	BiP_NBD	KTLDMIKK	VLEDSDLKK	473	352	19.5	interface I	33.322
5535	GRP94_Delta72	BiP_NBD	TLDMoxIKK	VLEDSDLKK	473	352	19.5	interface I	30.908
5534	GRP94_Delta72	BiP_NBD	KIADEK	VLEDSDLKK	474	352	18.8	interface I	30.137
5527	GRP94_Delta72	BiP_NBD	LAKLLR	VLEDSDLKKSDIDEIVLVGGSTR	508	352	23.4	interface I	29.972
5525	GRP94_Delta72	BiP_NBD	TLDMIKK	VLEDSDLKK	473	352	19.5	interface I	28.468
5532	GRP94_Delta72	BiP_NBD	TLDMIKK	VLEDSDLKKSDIDEIVLVGGSTR	473	352	19.5	interface I	20.026
5521	GRP94_Delta72	BiP_NBD	KTLDMoxIKK	VLEDSDLKK	473	352	19.5	interface I	16.695
5524	GRP94_Delta72	BiP_NBD	TETVEEPLEEDEAAKEEK	GINPDEAVAYGAAVQAGVLSdsbunh2GDQDTdsbunh2GDL	300	396	n/a	crosslink to the GRP94 charged linker	25.287
5490	GRP94_Delta72	BiP_NBD	TETVEEPLEEDEAAKEEK	GINPDEAVAYGAAVQAGVLSdsbuloopGDQDTdsbunh2GDL	300	396	n/a	crosslink to the GRP94 charged linker	21.112
5487	GRP94_Delta72	BiP_NBD	TETVEEPLEEDEAAKEEK	GINPDEAVAYGAAVQAGVLSdsbuohGDQDTdsbunh2GDL	300	396	n/a	crosslink to the GRP94 charged linker	17.842
5422	GRP94_Delta72	BiP_NBD	TETVEEPLEEDEAAKEEK	GINPDEAVAYGAAVQAGVLSdsbunh2GDQDTdsbuloopGDL	300	396	n/a	crosslink to the GRP94 charged linker	17.339
5509	GRP94_Delta72	BiP_NBD	TETVEEPLEEDEAAKEEK	GINPDEAVAYdsbunh2GAAVQAGVLSdsbunh2GDQDTGDL	300	411	n/a	crosslink to the GRP94 charged linker	21.085
5407	BiP_NBD	decoy:GRP94_Delta72	AVQKLR	GGLTNR	321	565	n/a	decoy	15.965

## Sheet: intra-GRP94 Delta72 no PT
PeptidePairID	Protein1	Protein2	Peptide1	Peptide2	GRP94 residue nb. Uniprot id P08113	GRP94 residue nb. Uniprot id P08113	distances (Å) determined in open GRP94, PDB id: 2O1V		distances (Å) determined in semi-closed GRP94, homology model based on PDB id: 7KW7		crosslink supports the following conformation	Score
							within protomer A	between protomers	within protomer A	between protomers
3886	GRP94_Delta72	GRP94_Delta72	SEKFAFQAEVNR	ELISNASDALDKIR	75	114	n/a	n/a	28.3	47	open (based on surrounding residues, residue 75 not defined) and semi-closed	38.138
4032	GRP94_Delta72	GRP94_Delta72	SEKFAFQAEVNR	NLGTIAKSGTSEFLNK	75	168	n/a	n/a	19.5	24.9	open (based on surrounding residues, residues 75 and 168 not defined) and semi-closed	29.442
3429	GRP94_Delta72	GRP94_Delta72	LIINSLYKNK	ELISNASDALDKIR	95	114	32	55.7	32	41.6	open and semi-closed	32.125
3883	GRP94_Delta72	GRP94_Delta72	LIINSLYKNK	LIINSLYKNK	95	95	n/a	75.8	n/a	18.6	semi-closed	30.009
3880	GRP94_Delta72	GRP94_Delta72	LIINSLYKNK	ETLQQHKLLKdsbuohVIR	95	455	48.9	40.2	30.2	27.5	semi-closed	20.251
3826	GRP94_Delta72	GRP94_Delta72	NKEIFLR	MMoxKLIINSLYK	97	87	14.7	70.9	15.2	21.5	open and semi-closed	27.71
3784	GRP94_Delta72	GRP94_Delta72	NKEIFLR	MMKLIINSLYK	97	87	14.7	70.9	15.2	21.5	open and semi-closed	24.037
3916	GRP94_Delta72	GRP94_Delta72	NKEIFLR	MoxMKLIINSLYK	97	87	14.7	70.9	15.2	21.5	open and semi-closed	21.694
4037	GRP94_Delta72	GRP94_Delta72	ELISNASDALDKIR	NLGTIAKSGTSEFLNK	114	168	n/a	n/a	21.6	45.2	open (based on surrounding residues, 168 not defined) and semi-closed	45.462
4054	GRP94_Delta72	GRP94_Delta72	ELISNASDALDKIR	EELVKNLGTIAKdsbuohSGTSEFLNK	114	161	17.6	28.8	18	50.8	open and semi-closed	34.798
3915	GRP94_Delta72	GRP94_Delta72	ELISNASDALDKIR	ETLQQHKLLKdsbuohVIR	114	455	24.8	33	34.5	59.2	open	32.156
3979	GRP94_Delta72	GRP94_Delta72	ELISNASDALDKIR	ELISNASDALDKIR	114	114	n/a	29.6	n/a	64.9	open	24.175
3967	GRP94_Delta72	GRP94_Delta72	ELISNASDALDKIR	MMoxKLIINSLYK	114	87	31.5	48.2	29.9	35.1	open and semi-closed	23.767
3857	GRP94_Delta72	GRP94_Delta72	ELISNASDALDKIR	GLFDEYGSKdsbuohKSDYIK	114	405	n/a	n/a	41.4	58.5	open (based on surrounding residues, residue 405 not defined)	19.394
4039	GRP94_Delta72	GRP94_Delta72	EELVKNLGTIAK	ELISNASDALDKIR	161	114	17.6	28.8	18	50.8	open and semi-closed	55.934
3882	GRP94_Delta72	GRP94_Delta72	EELVKNLGTIAK	MMoxKLIINSLYK	161	87	20.1	55.4	19	22.8	open and semi-closed	20.372
3806	GRP94_Delta72	GRP94_Delta72	EELVKNLGTIAK	MoxMKLIINSLYK	161	87	20.1	55.4	19	22.8	open and semi-closed	16.553
3970	GRP94_Delta72	GRP94_Delta72	NLGTIAKSGTSEFLNK	NKEIFLR	168	97	n/a	n/a	23.8	27.9	open (based on surrounding residues, 168 not defined) and semi-closed	33.934
3757	GRP94_Delta72	GRP94_Delta72	NLGTIAKSGTSEFLNK	MMoxKLIINSLYK	168	87	n/a	n/a	15.2	16.8	open (based on surrounding residues, 168 not defined) and semi-closed	27.547
3756	GRP94_Delta72	GRP94_Delta72	NLGTIAKSGTSEFLNK	MoxMKLIINSLYK	168	87	n/a	n/a	15.2	16.8	open (based on surrounding residues, 168 not defined) and semi-closed	26.635
3900	GRP94_Delta72	GRP94_Delta72	NLGTIAKSGTSEFLNK	MMKLIINSLYK	168	87	n/a	n/a	15.2	16.8	open (based on surrounding residues, 168 not defined) and semi-closed	21.181
3697	GRP94_Delta72	decoy:GRP94_Delta72	TETVEEPLEEDEAAK	GPDAIVSFENSdsbuohDSEWIHQTDNNK	288	614	n/a	n/a	n/a	n/a	decoy	20.862
3699	GRP94_Delta72	decoy:GRP94_Delta72	TETVEEPLEEDEAAK	GPDAIVSFENSDSEWIHQTdsbuohDNNK	288	614	n/a	n/a	n/a	n/a	decoy	20.559
3793	GRP94_Delta72	decoy:GRP94_Delta72	TETVEEPLEEDEAAK	GPDAIVSFENSDSEWIHQTdsbuohDNNK	288	612	n/a	n/a	n/a	n/a	decoy	15.917
3695	GRP94_Delta72	GRP94_Delta72	EEKEESDDEAAVEEEEEEKKPK	DISTNYYASdsbuohQK	303	678	n/a	n/a	n/a	n/a	GRP94 charged linker - GRP94-CTD interaction	19.154
3543	GRP94_Delta72	GRP94_Delta72	EEKEESDDEAAVEEEEEEKKPK	DISTdsbuohNYYASQK	303	677	n/a	n/a	n/a	n/a	GRP94 charged linker - GRP94-CTD interaction	18.574
3888	GRP94_Delta72	GRP94_Delta72	EESDDEAAVEEEEEEKKPK	TETVEEPLEEDEAAKEEK	306	300	n/a	n/a	n/a	n/a	GRP94 charged linker - GRP94-NTD interaction	32.159
3954	GRP94_Delta72	GRP94_Delta72	EESDDEAAVEEEEEEKKPKTK	TETVEEPLEEDEAAKEEK	322	300	n/a	n/a	n/a	n/a	GRP94 charged linker - GRP94-NTD interaction	34.371
3808	GRP94_Delta72	GRP94_Delta72	KPKTKK	TETVEEPLEEDEAAKEEKEESDDEAAVEEEEEEK	324	303	n/a	n/a	n/a	n/a	GRP94 charged linker - GRP94-NTD interaction	29.835
4045	GRP94_Delta72	GRP94_Delta72	EVEEDEYKAFYK	IADEKYNDTFWK	356	479	17.6	64.4	20.6	70.3	open and semi-closed	45.25
4017	GRP94_Delta72	GRP94_Delta72	EVEEDEYKAFYK	KIADEKYNDTFWK	356	479	17.6	64.4	20.6	70.3	open and semi-closed	27.41
3959	GRP94_Delta72	GRP94_Delta72	GLFDEYGSK	LLKVIR	401	458	n/a	n/a	29.1	30.7	open (based on surrounding residues, residue 401 not defined) and semi-closed	34.676
3956	GRP94_Delta72	GRP94_Delta72	GLFDEYGSK	LLKVIR	403	458	n/a	n/a	24.4	31.1	open (based on surrounding residues, residue 403 not defined) and semi-closed	35.943
3873	GRP94_Delta72	GRP94_Delta72	GLFDEYGSK	KSDYIK	403	405	n/a	n/a	5.5	26.4	open (based on surrounding residues, residues 403 and 405 not defined) and semi-closed	19.958
4042	GRP94_Delta72	GRP94_Delta72	GLFDEYGSKK	ELISNASDALDKIR	404	114	n/a	n/a	41.9	55.6	open (based on surrounding residues, residue 404 not defined)	45.497
4041	GRP94_Delta72	GRP94_Delta72	GLFDEYGSKK	AQAYQTGKDISTNYYASQK	404	671	n/a	n/a	42.1	31.1	better supported in the open conformation (based on surrounding residues, residue 404 not defined)	44.276
3991	GRP94_Delta72	GRP94_Delta72	GLFDEYGSKK	GLFDEYGSKK	404	404	n/a	n/a	n/a	23.2	open (based on surrounding residues, residue 404 not defined) and semi-closed	37.505
4040	GRP94_Delta72	GRP94_Delta72	GLFDEYGSKK	YLNFVKGVVDSDDLPLNVSR	404	434	n/a	n/a	12.1	33.1	open (based on surrounding residues, residue 404 not defined) and semi-closed	30.988
3909	GRP94_Delta72	GRP94_Delta72	GLFDEYGSKK	KSDYIK	404	405	n/a	n/a	3.8	19.7	open (based on surrounding residues, residues 404 and 405 not defined) and semi-closed	30.853
3837	GRP94_Delta72	GRP94_Delta72	GLFDEYGSKK	EELVKNLGTIAK	404	161	n/a	n/a	46.4	54	open (based on surrounding residues, residue 404 not defined)	30.102
3748	GRP94_Delta72	GRP94_Delta72	GLFDEYGSKK	SDYIKLYVR	404	410	n/a	n/a	12.9	31.9	open (based on surrounding residues, residues 404 not defined) and semi-closed	27.127
3985	GRP94_Delta72	GRP94_Delta72	GLFDEYGSKK	NLGTIAKSGTSEFLNK	404	168	n/a	n/a	41.1	46.8	open (based on surrounding residues, residues 168 and 404 not defined)	24.451
3980	GRP94_Delta72	GRP94_Delta72	GLFDEYGSKK	LIINSLYKNK	404	95	n/a	n/a	20.4	28.2		24.187
3938	GRP94_Delta72	GRP94_Delta72	GLFDEYGSKK	ETLQQHKdsbuohLLKVIR	404	458	n/a	n/a	21.8	34.1	open (based on surrounding residues, residue 404 not defined) and semi-closed	22.359
3963	GRP94_Delta72	GRP94_Delta72	KSDYIK	ELISNASDALDKIR	405	114	n/a	n/a	41.4	58.5	open (based on surrounding residues, residue 404 not defined)	34.277
3894	GRP94_Delta72	GRP94_Delta72	KSDYIK	VFITDDFHDMMoxPKYLNFVK	405	428	n/a	n/a	8.6	27.6	open (based on surrounding residues, residue 405 not defined) and semi-closed	30.934
3814	GRP94_Delta72	GRP94_Delta72	KSDYIK	YLNFVKGVVDSDDLPLNVSR	405	434	n/a	n/a	9.3	35.6	open (based on surrounding residues, residue 405 not defined) and semi-closed	29.538
3762	GRP94_Delta72	GRP94_Delta72	KSDYIK	AQAYQTGKDISTNYYASQK	405	671	n/a	n/a	42.5	33.2	better supported in the open conformation (based on surrounding residues, residue 405 not defined)	28.166
3852	GRP94_Delta72	GRP94_Delta72	KSDYIK	KSDYIK	405	405	n/a	n/a	n/a	22.2	open (based on surrounding residues, residue 405 not defined) and semi-closed	27.452
3635	GRP94_Delta72	GRP94_Delta72	KSDYIK	ETLQQHKdsbuohLLKVIR	405	458	n/a	n/a	19.1	34.9	open (based on surrounding residues, residue 405 not defined) and semi-closed	23.257
3948	GRP94_Delta72	GRP94_Delta72	KSDYIK	VFITDDFHDMoxMPKYLNFVK	405	428	n/a	n/a	8.6	27.6	open (based on surrounding residues, residue 405 not defined) and semi-closed	22.75
3622	GRP94_Delta72	GRP94_Delta72	VFITDDFHDMoxMoxPK	YLNFVK	419	429	21.1	34.2	20.7	37.4	open and semi-closed	18.741
3682	GRP94_Delta72	GRP94_Delta72	YLNFVK	RVFITDDFHDMoxMoxPK	429	419	21.1	34.2	20.7	37.4	open and semi-closed	22.828
3853	GRP94_Delta72	GRP94_Delta72	ETLQQHKLLK	ELISNASDALDKIR	455	114	24.8	33	34.5	59.2	open	35.432
3816	GRP94_Delta72	GRP94_Delta72	ETLQQHKLLK	EELVKNLGTIAK	455	161	38.2	18.9	40.9	55.5	open	33.755
3911	GRP94_Delta72	GRP94_Delta72	ETLQQHKLLK	LIINSLYKNK	455	95	48.9	40.2	30.2	27.5	semi-closed	32.217
3895	GRP94_Delta72	GRP94_Delta72	ETLQQHKLLK	NLGTIAKSGTSEFLNK	455	168	n/a	n/a	53.3	51.4	open (based on surrounding residues, residue 168 not defined)	20.969
4005	GRP94_Delta72	GRP94_Delta72	LLKVIR	ELISNASDALDKIR	458	114	25.2	35.7	36.1	60.9	open	39.164
3962	GRP94_Delta72	GRP94_Delta72	LLKVIR	EELVKNLGTIAK	458	161	37.8	23.2	43.8	57.7	open	35.916
3908	GRP94_Delta72	GRP94_Delta72	LLKVIR	GLFDEYGSKK	458	404	n/a	n/a	21.8	34.1	open (based on surrounding residues, residue 404 not defined) and semi-closed	32.987
3932	GRP94_Delta72	GRP94_Delta72	LLKVIR	KSDYIK	458	405	n/a	n/a	19.1	34.9	open (based on surrounding residues, residue 405 not defined) and semi-closed	32.579
3918	GRP94_Delta72	GRP94_Delta72	LLKVIR	NLGTIAKSGTSEFLNK	458	168	n/a	n/a	36.6	50.8	open (based on surrounding residues, residue 168 not defined)	31.523
3836	GRP94_Delta72	GRP94_Delta72	LLKVIR	LIINSLYKNK	458	95	45.7	42	30.3	30.2	semi-closed	30.65
3768	GRP94_Delta72	GRP94_Delta72	LLKVIR	GLFDEYGSKdsbuohKSDYIK	458	405	n/a	n/a	19.1	34.9	open (based on surrounding residues, residue 405 not defined) and semi-closed	24.783
3797	GRP94_Delta72	GRP94_Delta72	LLKVIR	GLFDEYGSdsbuohKK	458	401	n/a	n/a	29.1	30.7	open (based on surrounding residues, residue 401 not defined) and semi-closed	16.005
3896	GRP94_Delta72	GRP94_Delta72	KTLDMIK	KIADEK	467	474	10.5	61.9	10.6	65.8	open and semi-closed	30.352
3760	GRP94_Delta72	GRP94_Delta72	KTLDMoxIK	KIADEK	467	474	10.5	61.9	10.6	65.8	open and semi-closed	26.659
3893	GRP94_Delta72	GRP94_Delta72	TLDMoxIKK	LAKLLR	473	508	9	58.5	8.5	62.7	open and semi-closed	29.684
3892	GRP94_Delta72	GRP94_Delta72	KIADEK	LAKLLR	474	508	12.4	60.8	12	64.8	open and semi-closed	30.779
3885	GRP94_Delta72	GRP94_Delta72	KIADEK	EVEEDEYKAFYK	474	356	17. 1	65	18.5	67.7	open and semi-closed	30.125
3805	GRP94_Delta72	GRP94_Delta72	LAKLLR	TLDMIKK	508	473	9	58.5	8.5	62.7	open and semi-closed	24.791
3975	GRP94_Delta72	GRP94_Delta72	LAKLLR	KTLDMIKK	508	473	9	58.5	8.5	62.7	open and semi-closed	24.073
3868	GRP94_Delta72	GRP94_Delta72	LAKLLR	KTLDMoxIKK	508	473	9	58.5	8.5	62.7	open and semi-closed	19.776
3437	GRP94_Delta72	GRP94_Delta72	IYFMoxAGSdsbuohSR	EEKdsbuohEESDDEAAVEEEEEEKKPK	545	306	n/a	n/a	n/a	n/a	GRP94 charged linker - GRP94-MD interaction	20.542
3866	GRP94_Delta72	GRP94_Delta72	KEAESSPFVER	ALKDKIEK	547	630	27.7	20.5	29	18.1	open and semi-closed	41.996
4008	GRP94_Delta72	GRP94_Delta72	KEAESSPFVER	IMoxKAQAYQTGK	547	663	21.3	15.8	25.8	19.6	open and semi-closed	39.467
3984	GRP94_Delta72	GRP94_Delta72	KEAESSPFVER	IMKAQAYQTGK	547	663	21.3	15.8	25.8	19.6	open and semi-closed	36.906
3875	GRP94_Delta72	GRP94_Delta72	KEAESSPFVER	KTFEINPR	547	683	23.4	23.4	23.5	23.5	open and semi-closed	31.859
4046	GRP94_Delta72	GRP94_Delta72	KEAESSPFVER	AQAYQTGKDISTNYYASQK	547	671	31.1	15.6	34.6	18.5	open and semi-closed	31.858
3993	GRP94_Delta72	GRP94_Delta72	KEAESSPFVER	YNDTFWKEFGTNIK	547	486	19.1	40.8	18.7	44.9	open and semi-closed	24.993
3854	GRP94_Delta72	GRP94_Delta72	KEAESSPFVER	IMKAQAYQTdsbuohGKDISTNYYASQK	547	663	21.3	15.8	25.8	19.6	open and semi-closed	19.231
3790	GRP94_Delta72	GRP94_Delta72	KEAESSPFVER	AQAYQTGKDISTNYYASQKK	547	671	31.1	15.6	34.6	18.5	open and semi-closed	15.674
4010	GRP94_Delta72	GRP94_Delta72	KEAESSPFVER	SGYLLPDTKAYGDR	551	733	25.6	6.5	26.9	7.6	open and semi-closed	26.895
3940	GRP94_Delta72	GRP94_Delta72	FQNVAKEGVK	KTFEINPR	593	683	9.7	37	9	34.9	open and semi-closed	35.223
3444	GRP94_Delta72	GRP94_Delta72	FQNVAKEGVK	AQAYQTGKDISTNYYASQK	593	671	28	27	26.3	23.4	open and semi-closed	35.037
3859	GRP94_Delta72	GRP94_Delta72	FQNVAKEGVK	QDKIYFMoxAGSSR	593	537	12.9	49.2	13.5	49.1	open and semi-closed	34.643
3990	GRP94_Delta72	GRP94_Delta72	FQNVAKEGVK	AQAYQTGKDISTNYYASQKK	593	671	28	27	26.3	23.4	open and semi-closed	24.861
3947	GRP94_Delta72	GRP94_Delta72	FQNVAKEGVK	EKQDKIYFMoxAGSSR	593	537	12.9	49.2	13.5	49.1	open and semi-closed	22.69
3919	GRP94_Delta72	GRP94_Delta72	FQNVAKEGVK	QDKIYFMAGSSR	593	537	12.9	49.2	13.5	49.1	open and semi-closed	21.737
3838	GRP94_Delta72	GRP94_Delta72	FQNVAKEGVK	EKQDKIYFMAGSSR	593	537	12.9	49.2	13.5	49.1	open and semi-closed	18.589
3978	GRP94_Delta72	GRP94_Delta72	EGVKFDESEK	DKIEKAVVSQR	597	633	19	48.6	17.4	47.4	open and semi-closed	40.079
3554	GRP94_Delta72	GRP94_Delta72	EGVKFDESEKTK	IEKAVVSQR	597	633	19	48.6	17.4	47.4	open and semi-closed	36.038
3953	GRP94_Delta72	GRP94_Delta72	EGVKFDESEKTK	DKIEKAVVSQR	597	633	19	48.6	17.4	47.4	open and semi-closed	34.84
3877	GRP94_Delta72	GRP94_Delta72	EGVKFDESEK	IEKAVVSQR	597	633	19	48.6	17.4	47.4	open and semi-closed	29.564
3641	GRP94_Delta72	GRP94_Delta72	EGVKFDESEK	QDKIYFMoxAGSSR	597	537	8.8	59.5	8.2	59.1	open and semi-closed	25.386
3578	GRP94_Delta72	GRP94_Delta72	EGVKFDESEK	QDKIYFMAGSSR	597	537	8.8	59.5	8.2	59.1	open and semi-closed	24.637
3191	GRP94_Delta72	GRP94_Delta72	EGVKFDESEKTK	QDKIYFMAGSSR	597	537	8.8	59.5	8.2	59.1	open and semi-closed	20.879
3624	GRP94_Delta72	GRP94_Delta72	EGVKFDESEK	MKEKQDK	597	534	10.6	66.7	11.4	66.3	open and semi-closed	18.563
3829	GRP94_Delta72	GRP94_Delta72	EGVKFDESEK	EKQDKIYFMAGSSR	597	537	8.8	59.5	8.2	59.1	open and semi-closed	18.317
3795	GRP94_Delta72	GRP94_Delta72	EGVKFDESEKTK	MKEKQDK	597	534	10.6	66.7	11.4	66.3	open and semi-closed	15.96
3789	GRP94_Delta72	GRP94_Delta72	EGVKFDESEKTK	QDKIYFMoxAGSSR	597	537	8.8	59.5	8.2	59.1	open and semi-closed	15.565
3742	GRP94_Delta72	GRP94_Delta72	ALKDKIEK	AQAYQTGKdsbuohDISTNYYASQKK	628	682	10.5	39.6	11.4	38.8	open and semi-closed	23.997
3802	GRP94_Delta72	GRP94_Delta72	ALKDKIEK	AQAYQTGKdsbunh2DISTNYYASQKK	628	682	10.5	39.6	11.4	38.8	open and semi-closed	16.409
3946	GRP94_Delta72	GRP94_Delta72	ALKDKIEK	AQAYQTGKdsbuohDISTNYYASQKK	630	682	5.9	35.5	8.4	33.6	open and semi-closed	22.668
3912	GRP94_Delta72	GRP94_Delta72	DKIEKAVVSQR	DISTNYYASQKK	633	682	8.9	40.8	8.9	39.9	open and semi-closed	43.085
3902	GRP94_Delta72	GRP94_Delta72	IEKAVVSQR	DISTNYYASQKK	633	682	8.9	40.8	8.9	39.9	open and semi-closed	31.209
3999	GRP94_Delta72	GRP94_Delta72	IEKAVVSQR	EATEKEFEPLLNWMKDK	633	623	5.8	44.1	6.4	42.6	open and semi-closed	25.644
3986	GRP94_Delta72	GRP94_Delta72	IEKAVVSQR	EATEKEFEPLLNWMK	633	613	15.1	52.3	15.7	51.9	open and semi-closed	24.708
3950	GRP94_Delta72	GRP94_Delta72	IEKAVVSQR	EATEKEFEPLLNWMoxKDK	633	623	5.8	44.1	6.4	42.6	open and semi-closed	22.808
3945	GRP94_Delta72	GRP94_Delta72	DKIEKAVVSQR	EATEKEFEPLLNWMoxK	633	613	15.1	52.3	15.7	51.9	open and semi-closed	22.661
3850	GRP94_Delta72	GRP94_Delta72	IEKAVVSQR	AQAYQTGKdsbuohDISTNYYASQKK	633	682	8.9	40.8	8.9	39.9	open and semi-closed	19.006
3983	GRP94_Delta72	GRP94_Delta72	IMKAQAYQTGK	KTFEINPR	663	683	17.4	27.8	15.8	23.1	open and semi-closed	38.08
3890	GRP94_Delta72	GRP94_Delta72	IMKAQAYQTGK	ALKDKIEK	663	630	20	30.5	16	25.2	open and semi-closed	37.878
3907	GRP94_Delta72	GRP94_Delta72	IMoxKAQAYQTGK	KTFEINPR	663	683	17.4	27.8	15.8	23.1	open and semi-closed	34.79
3819	GRP94_Delta72	GRP94_Delta72	IMoxKAQAYQTGK	ALKDKIEK	663	630	20	30.5	16	25.2	open and semi-closed	33.442
3535	GRP94_Delta72	GRP94_Delta72	IMoxKAQAYQTGK	IMKAQAYQTGK	663	663	n/a	14.8	n/a	11.7	open and semi-closed	23.786
3718	GRP94_Delta72	GRP94_Delta72	IMoxKAQAYQTGK	DISdsbuloopTNYYASQKK	663	682	16.7	28.4	15.8	23.1	open and semi-closed	23.056
3929	GRP94_Delta72	GRP94_Delta72	IMoxKAQAYQTGK	IMoxKAQAYQTGK	663	663	n/a	14.8	n/a	11.7	open and semi-closed	21.972
3917	GRP94_Delta72	GRP94_Delta72	IMoxKAQAYQTGKDISTNYYASQK	KEAESdsbuohSPFVER	663	547	21.3	15.8	25.8	19.6	open and semi-closed	21.707
4012	GRP94_Delta72	GRP94_Delta72	AQAYQTGKDISTNYYASQK	YLNFVKGVVDSDDLPLNVSR	671	434	38.4	24.7	49.7	32.9	open and semi-closed	27.149
2494	GRP94_Delta72	GRP94_Delta72	AQAYQTGKDISTNYYASQK	KTFEINPR	671	683	25.4	31.1	18.8	26.2	open and semi-closed	24.763
3289	GRP94_Delta72	GRP94_Delta72	AQAYQTGKDISTNYYASQK	VFITDDFHDMoxMPKYLNFVK	671	428	27.2	20.7	39.2	17.7	open and semi-closed	22.541
3796	GRP94_Delta72	GRP94_Delta72	AQAYQTGKDISTNYYASQK	GLFDEYGSKdsbuohKSDYIK	671	405	n/a	n/a	42.5	33.2	better supported in the open conformation (based on surrounding residues, residue 405 not defined)	15.97
4023	GRP94_Delta72	GRP94_Delta72	DISTNYYASQKK	IMoxKAQAYQTGK	682	663	16.7	28.4	15.8	23.1	open and semi-closed	43.323
4030	GRP94_Delta72	GRP94_Delta72	DISTNYYASQKK	KEAESSPFVER	682	547	26	21.4	24.6	23.5	open and semi-closed	41.691
3897	GRP94_Delta72	GRP94_Delta72	DISTNYYASQKK	ALKDKIEK	682	630	5.9	35.5	8.4	33.6	open and semi-closed	39.512
3827	GRP94_Delta72	GRP94_Delta72	DISTNYYASQKK	ALKDKIEK	682	628	10.5	39.6	11.4	38.8	open and semi-closed	37.48
3706	GRP94_Delta72	GRP94_Delta72	DISTNYYASQKK	IMKAQAYQTGK	682	663	16.7	28.4	15.8	23.1	open and semi-closed	36.356
3830	GRP94_Delta72	GRP94_Delta72	DISTNYYASQKK	FQNVAKEGVK	682	593	12.9	36.6	10.9	35.4	open and semi-closed	26.816
3995	GRP94_Delta72	GRP94_Delta72	DISTNYYASQKK	EATEKEFEPLLNWMKDK	682	623	11.4	40.9	11.9	38.4	open and semi-closed	25.39
3595	GRP94_Delta72	GRP94_Delta72	DISTNYYASQKK	EFEPLLNWMKDK	682	623	11.4	40.9	11.9	38.4	open and semi-closed	22.122
3860	GRP94_Delta72	GRP94_Delta72	DISTNYYASQKK	EFEPLLNWMoxKDK	682	623	11.4	40.9	11.9	38.4	open and semi-closed	19.469
3847	GRP94_Delta72	GRP94_Delta72	DISTNYYASQKK	IMKAQAYQTdsbuloopGK	682	663	16.7	28.4	15.8	23.1	open and semi-closed	18.992
3905	GRP94_Delta72	GRP94_Delta72	KTFEINPR	IMKAQAYQTGKdsbuohDISTNYYASQK	683	663	17.4	27.8	15.8	23.1	open and semi-closed	21.379
3835	GRP94_Delta72	GRP94_Delta72	KTdsbuohFEINPR	IMoxKAQAYQTGKDISTNYYASQK	683	663	17.4	27.8	15.8	23.1	open and semi-closed	18.542
3679	GRP94_Delta72	GRP94_Delta72	IKEDEDDK	TVMoxDLAVVLFETATLR	702	709	13.7	29.6	12.9	33.3	open and semi-closed	23.554

## Sheet: intra-BiP NBD
PeptidePairID	Protein1	Protein2	Peptide1	Peptide2	BiP residue nb. Uniprot id P20029	BiP residue nb. Uniprot id P20029	distance (Å) determined in BiP-NBD, PDB id: 6DWS	comment	Score
3556	decoy:BiP_NBD	BiP_NBD	IAQHQSSdsbuloopLRKdsbunh2AK	AKFEELNMoxDLFR	116	326	n/a	decoy	18.932
3434	decoy:BiP_NBD	BiP_NBD	IAQHQSSdsbunh2LRKdsbuloopAK	AKFEELNMDLFR	116	326	n/a	decoy	16.217
3139	decoy:BiP_NBD	BiP_NBD	IAQHQSSdsbunh2LRKdsbuloopAK	AKFEELNMoxDLFR	116	326	n/a	decoy	15.986
3803	BiP_NBD	BiP_NBD	TFAPEEISAMoxVLTK	VVEKKTKPYIQVDIGGGQTK	139	122	8.7	intra-NBD crosslink	25.004
3856	BiP_NBD	BiP_NBD	AVQKLR	TGKDVR	287	276	15.9	intra-NBD crosslink	31.999
3862	BiP_NBD	BiP_NBD	AVQKLR	REVEKAK	287	294	11	intra-NBD crosslink	30.564
3844	BiP_NBD	BiP_NBD	AVQKLR	EVEKAK	287	294	11	intra-NBD crosslink	29.456
3848	BiP_NBD	BiP_NBD	AVQKLRR	EVEKAK	287	294	11	intra-NBD crosslink	27.62
3811	BiP_NBD	BiP_NBD	AVQKLR	EVEKAKR	287	294	11	intra-NBD crosslink	25.805
3728	BiP_NBD	BiP_NBD	AVQKLRR	EVEKAKR	287	294	11	intra-NBD crosslink	22.828
3884	BiP_NBD	BiP_NBD	EVEKAK	LIGDAAKNQLTSNPENTVFDAK	294	81	15.4	intra-NBD crosslink	20.397
3879	BiP_NBD	BiP_NBD	EVEKAKR	LIGDAAKNQLTSNPENTVFDAK	294	81	15.4	intra-NBD crosslink	20.191
4002	BiP_NBD	BiP_NBD	STMoxKPVQK	IPKIQQLVK	340	370	15.6	intra-NBD crosslink	38.788
4007	BiP_NBD	BiP_NBD	STMoxKPVQK	VLEDSDLKKSDIDEIVLVGGSTR	340	353	13.2	intra-NBD crosslink	38.496
4006	BiP_NBD	BiP_NBD	STMoxKPVQK	KSDIDEIVLVGGSTR	340	353	13.2	intra-NBD crosslink	38.29
3961	BiP_NBD	BiP_NBD	STMKPVQK	VLEDSDLKKSDIDEIVLVGGSTR	340	352	14.1	intra-NBD crosslink	35.781
3942	BiP_NBD	BiP_NBD	STMKPVQK	KSDIDEIVLVGGSTR	340	353	13.2	intra-NBD crosslink	35.567
3840	BiP_NBD	BiP_NBD	STMKPVQK	IPKIQQLVK	340	370	15.6	intra-NBD crosslink	30.522
3334	BiP_NBD	BiP_NBD	STMoxKPVQK	VLEDSDLKKSDIDEIVLVGGSTR	340	352	14.1	intra-NBD crosslink	28.797
3613	BiP_NBD	BiP_NBD	STMKPVQK	VLEDSDLKKSDIDEIVLVGGSTR	340	353	13.2	intra-NBD crosslink	22.268
3855	BiP_NBD	BiP_NBD	STMoxKPVQK	VLEDSDLKdsbuohKSDIDEIVLVGGSTR	340	353	13.2	intra-NBD crosslink	19.236
3798	BiP_NBD	BiP_NBD	VLEDSDLKK	STMoxKPVQK	352	340	14.1	intra-NBD crosslink	24.181
3681	BiP_NBD	BiP_NBD	VLEDSDLKK	STMKPVQK	352	340	14.1	intra-NBD crosslink	23.826
3851	BiP_NBD	BiP_NBD	IPKIQQLVK	AKFEELNMoxDLFR	370	326	12	intra-NBD crosslink	32.445
3821	BiP_NBD	BiP_NBD	IPKIQQLVK	AKFEELNMDLFR	370	326	12	intra-NBD crosslink	17.712
