# Supplementary material for: Conformational plasticity of a BiP–GRP94 chaperone complex
Source: Nat Struct Mol Biol. 2025 Jul 14;32(10):1947–58. doi: 10.1038/s41594-025-01619-0 (PMC12527940; doi:10.1038/s41594-025-01619-0)
Supplement: Supplementary file 9 — SEC traces and statistical source data for Figs. 1 and 3–5 and Extended Data Figs. 1, 2 and 8. [file 41594_2025_1619_MOESM9_ESM.xlsx]

## Sheet: Figure 1b
Retention volume (ml)	BiP (Abs280 AU)	Retention volume (ml)	GRP94 FL (Abs280 AU)	Retention volume (ml)	BiP-GRP94 FL (Abs280 AU)	size exclusion standard retention volume - peak maxima
0	0.64	0	0	0	-0.43	1.52
0	10.91	0	3.76	0	2.67	1.87196
0.01	9.09	0.01	3.21	0.01	2.56	1.9837
0.01	7.26	0.01	2.64	0.01	2.45	2.13308
0.01	6.27	0.01	2.01	0.01	2.01	2.34267
0.02	5.4	0.02	1.38	0.02	1.52
0.02	4.54	0.02	0.85	0.02	1.03
0.02	3.97	0.02	0.64	0.02	0.76
0.03	3.51	0.03	0.43	0.03	0.56
0.03	3.05	0.03	0.25	0.03	0.36
0.03	2.68	0.03	0.12	0.03	0.23
0.04	2.35	0.04	-0.01	0.04	0.13
0.04	2.03	0.04	-0.13	0.04	0.04
0.04	1.74	0.05	-0.22	0.04	-0.04
0.04	1.49	0.05	-0.32	0.04	-0.1
0.05	1.24	0.05	-0.36	0.05	-0.16
0.05	1.03	0.06	-0.35	0.05	-0.22
0.05	0.89	0.06	-0.34	0.05	-0.3
0.06	0.75	0.06	-0.37	0.06	-0.38
0.06	0.62	0.07	-0.41	0.06	-0.43
0.06	0.53	0.07	-0.45	0.06	-0.42
0.07	0.43	0.07	-0.47	0.07	-0.41
0.07	0.33	0.08	-0.48	0.07	-0.4
0.07	0.27	0.08	-0.48	0.07	-0.43
0.08	0.2	0.08	-0.51	0.08	-0.46
0.08	0.13	0.09	-0.53	0.08	-0.5
0.08	0.07	0.09	-0.55	0.08	-0.52
0.09	0	0.09	-0.55	0.09	-0.54
0.09	-0.06	0.1	-0.54	0.09	-0.56
0.09	-0.09	0.1	-0.54	0.09	-0.59
0.1	-0.11	0.1	-0.55	0.1	-0.62
0.1	-0.14	0.11	-0.55	0.1	-0.65
0.1	-0.18	0.11	-0.56	0.1	-0.68
0.11	-0.22	0.11	-0.57	0.11	-0.72
0.11	-0.27	0.12	-0.58	0.11	-0.75
0.11	-0.29	0.12	-0.59	0.11	-0.78
0.12	-0.3	0.12	-0.57	0.11	-0.79
0.12	-0.31	0.13	-0.56	0.12	-0.81
0.12	-0.32	0.13	-0.55	0.12	-0.81
0.12	-0.33	0.14	-0.55	0.12	-0.8
0.13	-0.35	0.14	-0.55	0.13	-0.78
0.13	-0.36	0.14	-0.56	0.13	-0.77
0.13	-0.38	0.15	-0.58	0.13	-0.76
0.14	-0.4	0.15	-0.6	0.14	-0.74
0.14	-0.42	0.15	-0.61	0.14	-0.73
0.14	-0.43	0.16	-0.62	0.14	-0.76
0.15	-0.44	0.16	-0.63	0.15	-0.78
0.15	-0.45	0.16	-0.63	0.15	-0.8
0.15	-0.48	0.17	-0.62	0.15	-0.81
0.16	-0.51	0.17	-0.62	0.16	-0.82
0.16	-0.54	0.17	-0.62	0.16	-0.83
0.16	-0.55	0.18	-0.62	0.16	-0.83
0.17	-0.56	0.18	-0.63	0.17	-0.83
0.17	-0.57	0.18	-0.67	0.17	-0.83
0.17	-0.57	0.19	-0.71	0.17	-0.84
0.18	-0.56	0.19	-0.75	0.18	-0.85
0.18	-0.56	0.19	-0.72	0.18	-0.86
0.18	-0.58	0.2	-0.69	0.18	-0.88
0.19	-0.61	0.2	-0.67	0.19	-0.9
0.19	-0.64	0.2	-0.68	0.19	-0.92
0.19	-0.65	0.21	-0.7	0.19	-0.93
0.2	-0.66	0.21	-0.71	0.19	-0.93
0.2	-0.67	0.21	-0.72	0.2	-0.93
0.2	-0.67	0.22	-0.73	0.2	-0.92
0.2	-0.67	0.22	-0.73	0.2	-0.9
0.21	-0.67	0.23	-0.72	0.21	-0.88
0.21	-0.67	0.23	-0.71	0.21	-0.88
0.21	-0.69	0.23	-0.73	0.21	-0.93
0.22	-0.71	0.24	-0.76	0.22	-0.99
0.22	-0.73	0.24	-0.78	0.22	-1.04
0.22	-0.75	0.24	-0.79	0.22	-1.02
0.23	-0.77	0.25	-0.79	0.23	-1
0.23	-0.8	0.25	-0.78	0.23	-0.98
0.23	-0.8	0.25	-0.8	0.23	-0.98
0.24	-0.8	0.26	-0.82	0.24	-0.98
0.24	-0.8	0.26	-0.84	0.24	-0.99
0.24	-0.8	0.26	-0.83	0.24	-0.99
0.25	-0.8	0.27	-0.82	0.25	-0.99
0.25	-0.8	0.27	-0.82	0.25	-0.98
0.25	-0.81	0.27	-0.8	0.25	-0.99
0.26	-0.82	0.28	-0.79	0.26	-1
0.26	-0.83	0.28	-0.78	0.26	-1.01
0.26	-0.84	0.28	-0.8	0.26	-1.02
0.27	-0.84	0.29	-0.83	0.26	-1.02
0.27	-0.85	0.29	-0.84	0.27	-1.02
0.27	-0.85	0.29	-0.85	0.27	-1.03
0.28	-0.84	0.3	-0.86	0.27	-1.05
0.28	-0.83	0.3	-0.86	0.28	-1.06
0.28	-0.83	0.3	-0.84	0.28	-1.07
0.28	-0.84	0.31	-0.82	0.28	-1.04
0.29	-0.84	0.31	-0.82	0.29	-1.02
0.29	-0.85	0.32	-0.83	0.29	-1
0.29	-0.85	0.32	-0.85	0.29	-1.04
0.3	-0.86	0.32	-0.85	0.3	-1.07
0.3	-0.86	0.33	-0.86	0.3	-1.1
0.3	-0.87	0.33	-0.86	0.3	-1.12
0.31	-0.89	0.33	-0.87	0.31	-1.13
0.31	-0.9	0.34	-0.89	0.31	-1.15
0.31	-0.89	0.34	-0.9	0.31	-1.15
0.32	-0.87	0.34	-0.92	0.32	-1.15
0.32	-0.86	0.35	-0.94	0.32	-1.15
0.32	-0.86	0.35	-0.96	0.32	-1.14
0.33	-0.86	0.35	-0.91	0.33	-1.12
0.33	-0.86	0.36	-0.86	0.33	-1.1
0.33	-0.87	0.36	-0.83	0.33	-1.09
0.34	-0.88	0.36	-0.86	0.34	-1.09
0.34	-0.88	0.37	-0.9	0.34	-1.08
0.34	-0.9	0.37	-0.94	0.34	-1.08
0.35	-0.92	0.37	-0.94	0.34	-1.09
0.35	-0.93	0.38	-0.95	0.35	-1.09
0.35	-0.94	0.38	-0.94	0.35	-1.1
0.35	-0.94	0.38	-0.93	0.35	-1.11
0.36	-0.94	0.39	-0.92	0.36	-1.12
0.36	-0.93	0.39	-0.9	0.36	-1.12
0.36	-0.92	0.39	-0.88	0.36	-1.12
0.37	-0.9	0.4	-0.86	0.37	-1.13
0.37	-0.9	0.4	-0.87	0.37	-1.13
0.37	-0.91	0.41	-0.9	0.37	-1.15
0.38	-0.93	0.41	-0.92	0.38	-1.17
0.38	-0.94	0.41	-0.94	0.38	-1.19
0.38	-0.94	0.42	-0.94	0.38	-1.19
0.39	-0.95	0.42	-0.95	0.39	-1.19
0.39	-0.95	0.42	-0.96	0.39	-1.19
0.39	-0.97	0.43	-0.97	0.39	-1.19
0.4	-0.99	0.43	-0.98	0.4	-1.18
0.4	-1.01	0.43	-0.96	0.4	-1.18
0.4	-1	0.44	-0.93	0.4	-1.19
0.41	-0.99	0.44	-0.91	0.41	-1.2
0.41	-0.97	0.44	-0.93	0.41	-1.21
0.41	-0.95	0.45	-0.95	0.41	-1.22
0.42	-0.94	0.45	-0.97	0.41	-1.21
0.42	-0.92	0.45	-0.96	0.42	-1.21
0.42	-0.92	0.46	-0.96	0.42	-1.21
0.43	-0.94	0.46	-0.95	0.42	-1.2
0.43	-0.95	0.46	-0.94	0.43	-1.2
0.43	-0.96	0.47	-0.93	0.43	-1.2
0.43	-0.97	0.47	-0.93	0.43	-1.19
0.44	-0.97	0.47	-0.92	0.44	-1.19
0.44	-0.97	0.48	-0.92	0.44	-1.19
0.44	-0.95	0.48	-0.91	0.44	-1.18
0.45	-0.94	0.49	-0.91	0.45	-1.18
0.45	-0.93	0.49	-0.9	0.45	-1.18
0.45	-0.94	0.49	-0.9	0.45	-1.21
0.46	-0.94	0.5	-0.91	0.46	-1.24
0.46	-0.95	0.5	-0.91	0.46	-1.27
0.46	-0.95	0.5	-0.91	0.46	-1.24
0.47	-0.96	0.51	-0.93	0.47	-1.19
0.47	-0.96	0.51	-0.94	0.47	-1.15
0.47	-0.99	0.51	-0.95	0.47	-1.15
0.48	-1.02	0.52	-0.95	0.48	-1.17
0.48	-1.05	0.52	-0.96	0.48	-1.19
0.48	-1.03	0.52	-0.97	0.48	-1.2
0.49	-1	0.53	-0.98	0.49	-1.21
0.49	-0.98	0.53	-0.99	0.49	-1.22
0.49	-0.98	0.53	-0.99	0.49	-1.23
0.5	-0.98	0.54	-0.99	0.49	-1.25
0.5	-0.99	0.54	-1	0.5	-1.27
0.5	-0.99	0.54	-1	0.5	-1.28
0.51	-0.99	0.55	-1	0.5	-1.27
0.51	-0.98	0.55	-1	0.51	-1.26
0.51	-0.99	0.55	-0.98	0.51	-1.26
0.51	-1.01	0.56	-0.96	0.51	-1.25
0.52	-1.03	0.56	-0.95	0.52	-1.25
0.52	-1.03	0.56	-0.97	0.52	-1.25
0.52	-1.03	0.57	-0.98	0.52	-1.27
0.53	-1.02	0.57	-0.99	0.53	-1.29
0.53	-1.01	0.58	-0.99	0.53	-1.31
0.53	-1.02	0.58	-0.99	0.53	-1.3
0.54	-1.03	0.58	-1	0.54	-1.28
0.54	-1.04	0.59	-1.01	0.54	-1.26
0.54	-1.04	0.59	-1.02	0.54	-1.26
0.55	-1.03	0.59	-1.02	0.55	-1.26
0.55	-1.02	0.6	-1.01	0.55	-1.27
0.55	-1.03	0.6	-1	0.55	-1.28
0.56	-1.04	0.6	-0.99	0.56	-1.29
0.56	-1.05	0.61	-0.99	0.56	-1.3
0.56	-1.04	0.61	-0.98	0.56	-1.3
0.57	-1.02	0.61	-0.98	0.56	-1.29
0.57	-1.01	0.62	-0.99	0.57	-1.28
0.57	-1.02	0.62	-1	0.57	-1.27
0.58	-1.04	0.62	-1	0.57	-1.29
0.58	-1.06	0.63	-1	0.58	-1.3
0.58	-1.06	0.63	-1.01	0.58	-1.31
0.59	-1.05	0.63	-0.99	0.58	-1.29
0.59	-1.05	0.64	-0.98	0.59	-1.28
0.59	-1.04	0.64	-0.98	0.59	-1.26
0.59	-1.04	0.64	-1	0.59	-1.24
0.6	-1.03	0.65	-1.01	0.6	-1.22
0.6	-1.04	0.65	-1.01	0.6	-1.19
0.6	-1.06	0.65	-0.99	0.6	-1.22
0.61	-1.08	0.66	-0.96	0.61	-1.25
0.61	-1.09	0.66	-0.95	0.61	-1.28
0.61	-1.07	0.67	-0.95	0.61	-1.27
0.62	-1.05	0.67	-0.95	0.62	-1.27
0.62	-1.04	0.67	-0.96	0.62	-1.26
0.62	-1.06	0.68	-0.98	0.62	-1.25
0.63	-1.09	0.68	-1.01	0.63	-1.24
0.63	-1.12	0.68	-1.01	0.63	-1.23
0.63	-1.09	0.69	-1.01	0.63	-1.24
0.64	-1.05	0.69	-1.01	0.64	-1.26
0.64	-1.02	0.69	-1	0.64	-1.28
0.64	-1.02	0.7	-0.98	0.64	-1.29
0.65	-1.02	0.7	-0.96	0.64	-1.28
0.65	-1.02	0.7	-0.99	0.65	-1.27
0.65	-1.04	0.71	-1.02	0.65	-1.26
0.66	-1.06	0.71	-1.05	0.65	-1.27
0.66	-1.08	0.71	-1.03	0.66	-1.27
0.66	-1.09	0.72	-1.01	0.66	-1.27
0.67	-1.08	0.72	-1	0.66	-1.28
0.67	-1.08	0.72	-1.02	0.67	-1.29
0.67	-1.09	0.73	-1.03	0.67	-1.29
0.67	-1.1	0.73	-1.03	0.67	-1.31
0.68	-1.11	0.73	-1.02	0.68	-1.32
0.68	-1.11	0.74	-1.01	0.68	-1.33
0.68	-1.1	0.74	-1	0.68	-1.33
0.69	-1.08	0.74	-1.01	0.69	-1.33
0.69	-1.07	0.75	-1.03	0.69	-1.33
0.69	-1.09	0.75	-1.03	0.69	-1.33
0.7	-1.1	0.76	-1.03	0.7	-1.34
0.7	-1.12	0.76	-1.02	0.7	-1.34
0.7	-1.11	0.76	-1.01	0.7	-1.34
0.71	-1.11	0.77	-1	0.71	-1.33
0.71	-1.11	0.77	-0.98	0.71	-1.32
0.71	-1.1	0.77	-0.98	0.71	-1.32
0.72	-1.1	0.78	-0.98	0.71	-1.33
0.72	-1.09	0.78	-0.99	0.72	-1.34
0.72	-1.11	0.78	-1	0.72	-1.34
0.73	-1.12	0.79	-1.01	0.72	-1.33
0.73	-1.14	0.79	-1.02	0.73	-1.32
0.73	-1.14	0.79	-1.02	0.73	-1.32
0.74	-1.13	0.8	-1.02	0.73	-1.32
0.74	-1.11	0.8	-1.01	0.74	-1.33
0.74	-1.11	0.8	-0.98	0.74	-1.34
0.75	-1.1	0.81	-0.95	0.74	-1.33
0.75	-1.1	0.81	-0.94	0.75	-1.33
0.75	-1.09	0.81	-0.98	0.75	-1.33
0.75	-1.09	0.82	-1.03	0.75	-1.33
0.76	-1.08	0.82	-1.06	0.76	-1.34
0.76	-1.08	0.82	-1.04	0.76	-1.34
0.76	-1.08	0.83	-1.02	0.76	-1.33
0.77	-1.09	0.83	-1.01	0.77	-1.32
0.77	-1.09	0.83	-1.01	0.77	-1.31
0.77	-1.08	0.84	-1.01	0.77	-1.31
0.78	-1.07	0.84	-0.99	0.78	-1.32
0.78	-1.07	0.85	-0.97	0.78	-1.33
0.78	-1.08	0.85	-0.95	0.78	-1.33
0.79	-1.1	0.85	-0.96	0.79	-1.33
0.79	-1.12	0.86	-0.98	0.79	-1.32
0.79	-1.13	0.86	-1.01	0.79	-1.32
0.8	-1.15	0.86	-0.99	0.79	-1.32
0.8	-1.17	0.87	-0.97	0.8	-1.33
0.8	-1.14	0.87	-0.95	0.8	-1.34
0.81	-1.12	0.87	-0.97	0.8	-1.34
0.81	-1.09	0.88	-0.99	0.81	-1.35
0.81	-1.07	0.88	-1.02	0.81	-1.35
0.82	-1.06	0.88	-1.01	0.81	-1.33
0.82	-1.05	0.89	-1	0.82	-1.32
0.82	-1.06	0.89	-0.99	0.82	-1.31
0.83	-1.07	0.89	-0.99	0.82	-1.3
0.83	-1.08	0.9	-0.99	0.83	-1.3
0.83	-1.09	0.9	-0.99	0.83	-1.3
0.83	-1.09	0.9	-0.99	0.83	-1.31
0.84	-1.09	0.91	-1	0.84	-1.32
0.84	-1.09	0.91	-1	0.84	-1.33
0.84	-1.1	0.91	-1	0.84	-1.33
0.85	-1.1	0.92	-1	0.85	-1.34
0.85	-1.1	0.92	-1	0.85	-1.34
0.85	-1.09	0.93	-1	0.85	-1.33
0.86	-1.07	0.93	-0.99	0.86	-1.31
0.86	-1.06	0.93	-0.99	0.86	-1.29
0.86	-1.08	0.94	-0.99	0.86	-1.28
0.87	-1.1	0.94	-0.99	0.86	-1.29
0.87	-1.12	0.94	-0.99	0.87	-1.3
0.87	-1.13	0.95	-0.99	0.87	-1.3
0.88	-1.13	0.95	-1	0.87	-1.3
0.88	-1.13	0.95	-0.98	0.88	-1.3
0.88	-1.14	0.96	-0.96	0.88	-1.3
0.89	-1.14	0.96	-0.94	0.88	-1.33
0.89	-1.15	0.96	-0.95	0.89	-1.35
0.89	-1.14	0.97	-0.95	0.89	-1.38
0.9	-1.12	0.97	-0.96	0.89	-1.38
0.9	-1.1	0.97	-0.94	0.9	-1.39
0.9	-1.1	0.98	-0.93	0.9	-1.39
0.91	-1.11	0.98	-0.91	0.9	-1.38
0.91	-1.12	0.98	-0.85	0.91	-1.38
0.91	-1.13	0.99	-0.79	0.91	-1.37
0.91	-1.14	0.99	-0.75	0.91	-1.38
0.92	-1.16	0.99	-0.77	0.92	-1.4
0.92	-1.16	1	-0.79	0.92	-1.41
0.92	-1.14	1	-0.8	0.92	-1.41
0.93	-1.12	1	-0.8	0.93	-1.39
0.93	-1.11	1.01	-0.8	0.93	-1.38
0.93	-1.11	1.01	-0.79	0.93	-1.37
0.94	-1.1	1.02	-0.78	0.94	-1.38
0.94	-1.1	1.02	-0.76	0.94	-1.38
0.94	-1.11	1.02	-0.74	0.94	-1.39
0.95	-1.12	1.03	-0.71	0.94	-1.39
0.95	-1.13	1.03	-0.68	0.95	-1.4
0.95	-1.11	1.03	-0.65	0.95	-1.39
0.96	-1.09	1.04	-0.62	0.95	-1.36
0.96	-1.07	1.04	-0.59	0.96	-1.32
0.96	-1.07	1.04	-0.58	0.96	-1.29
0.97	-1.06	1.05	-0.56	0.96	-1.27
0.97	-1.06	1.05	-0.55	0.97	-1.25
0.97	-1.04	1.05	-0.5	0.97	-1.22
0.98	-1.01	1.06	-0.45	0.97	-1.2
0.98	-0.97	1.06	-0.4	0.98	-1.18
0.98	-0.93	1.06	-0.41	0.98	-1.16
0.99	-0.88	1.07	-0.42	0.98	-1.13
0.99	-0.83	1.07	-0.43	0.99	-1.09
0.99	-0.78	1.07	-0.38	0.99	-1.06
0.99	-0.73	1.08	-0.34	0.99	-1
1	-0.68	1.08	-0.3	1	-0.94
1	-0.61	1.08	-0.3	1	-0.87
1	-0.51	1.09	-0.3	1	-0.79
1.01	-0.42	1.09	-0.3	1.01	-0.69
1.01	-0.32	1.09	-0.3	1.01	-0.6
1.01	-0.21	1.1	-0.29	1.01	-0.48
1.02	-0.1	1.1	-0.29	1.01	-0.36
1.02	0.01	1.11	-0.29	1.02	-0.23
1.02	0.14	1.11	-0.29	1.02	-0.08
1.03	0.28	1.11	-0.32	1.02	0.09
1.03	0.41	1.12	-0.35	1.03	0.27
1.03	0.56	1.12	-0.39	1.03	0.46
1.04	0.71	1.12	-0.42	1.03	0.67
1.04	0.86	1.13	-0.44	1.04	0.87
1.04	1.03	1.13	-0.47	1.04	1.08
1.05	1.21	1.13	-0.49	1.04	1.3
1.05	1.39	1.14	-0.51	1.05	1.51
1.05	1.56	1.14	-0.53	1.05	1.73
1.06	1.74	1.14	-0.53	1.05	1.89
1.06	1.91	1.15	-0.53	1.06	2.05
1.06	2.09	1.15	-0.53	1.06	2.21
1.06	2.27	1.15	-0.52	1.06	2.3
1.07	2.45	1.16	-0.51	1.07	2.39
1.07	2.58	1.16	-0.5	1.07	2.47
1.07	2.66	1.16	-0.52	1.07	2.46
1.08	2.74	1.17	-0.55	1.08	2.41
1.08	2.79	1.17	-0.56	1.08	2.36
1.08	2.77	1.17	-0.57	1.08	2.29
1.09	2.75	1.18	-0.58	1.09	2.21
1.09	2.72	1.18	-0.58	1.09	2.12
1.09	2.66	1.18	-0.57	1.09	2.03
1.1	2.6	1.19	-0.57	1.09	1.92
1.1	2.53	1.19	-0.57	1.1	1.81
1.1	2.37	1.2	-0.57	1.1	1.7
1.11	2.22	1.2	-0.58	1.1	1.58
1.11	2.06	1.2	-0.57	1.11	1.46
1.11	1.89	1.21	-0.56	1.11	1.35
1.12	1.73	1.21	-0.54	1.11	1.25
1.12	1.56	1.21	-0.52	1.12	1.15
1.12	1.41	1.22	-0.51	1.12	1.05
1.13	1.25	1.22	-0.5	1.12	0.98
1.13	1.1	1.22	-0.52	1.13	0.92
1.13	0.97	1.23	-0.54	1.13	0.85
1.14	0.85	1.23	-0.56	1.13	0.78
1.14	0.73	1.23	-0.56	1.14	0.7
1.14	0.62	1.24	-0.57	1.14	0.63
1.14	0.5	1.24	-0.57	1.14	0.59
1.15	0.39	1.24	-0.57	1.15	0.55
1.15	0.3	1.25	-0.56	1.15	0.52
1.15	0.26	1.25	-0.54	1.15	0.49
1.16	0.21	1.25	-0.51	1.16	0.45
1.16	0.16	1.26	-0.48	1.16	0.42
1.16	0.09	1.26	-0.46	1.16	0.4
1.17	0.02	1.26	-0.45	1.16	0.38
1.17	-0.04	1.27	-0.44	1.17	0.37
1.17	-0.1	1.27	-0.42	1.17	0.34
1.18	-0.17	1.27	-0.39	1.17	0.31
1.18	-0.22	1.28	-0.37	1.18	0.27
1.18	-0.23	1.28	-0.36	1.18	0.24
1.19	-0.24	1.29	-0.35	1.18	0.2
1.19	-0.24	1.29	-0.35	1.19	0.17
1.19	-0.27	1.29	-0.33	1.19	0.14
1.2	-0.31	1.3	-0.29	1.19	0.15
1.2	-0.34	1.3	-0.25	1.2	0.15
1.2	-0.38	1.3	-0.25	1.2	0.16
1.21	-0.42	1.31	-0.25	1.2	0.17
1.21	-0.45	1.31	-0.25	1.21	0.17
1.21	-0.47	1.31	-0.24	1.21	0.18
1.22	-0.46	1.32	-0.23	1.21	0.2
1.22	-0.46	1.32	-0.22	1.22	0.22
1.22	-0.45	1.32	-0.19	1.22	0.24
1.22	-0.43	1.33	-0.15	1.22	0.26
1.23	-0.41	1.33	-0.12	1.23	0.28
1.23	-0.4	1.33	-0.11	1.23	0.31
1.23	-0.41	1.34	-0.09	1.23	0.34
1.24	-0.42	1.34	-0.07	1.24	0.38
1.24	-0.43	1.34	-0.05	1.24	0.43
1.24	-0.42	1.35	-0.03	1.24	0.46
1.25	-0.41	1.35	0	1.24	0.48
1.25	-0.41	1.35	0.02	1.25	0.49
1.25	-0.43	1.36	0.04	1.25	0.52
1.26	-0.45	1.36	0.08	1.25	0.58
1.26	-0.46	1.37	0.12	1.26	0.64
1.26	-0.42	1.37	0.16	1.26	0.69
1.27	-0.38	1.37	0.2	1.26	0.7
1.27	-0.35	1.38	0.22	1.27	0.7
1.27	-0.35	1.38	0.24	1.27	0.71
1.28	-0.37	1.38	0.25	1.27	0.76
1.28	-0.38	1.39	0.26	1.28	0.81
1.28	-0.37	1.39	0.28	1.28	0.86
1.29	-0.34	1.39	0.31	1.28	0.91
1.29	-0.32	1.4	0.35	1.29	0.95
1.29	-0.31	1.4	0.39	1.29	1
1.3	-0.29	1.4	0.43	1.29	1.03
1.3	-0.28	1.41	0.47	1.3	1.07
1.3	-0.27	1.41	0.51	1.3	1.1
1.3	-0.25	1.41	0.56	1.3	1.13
1.31	-0.24	1.42	0.61	1.31	1.16
1.31	-0.24	1.42	0.67	1.31	1.19
1.31	-0.26	1.42	0.78	1.31	1.24
1.32	-0.27	1.43	0.89	1.31	1.3
1.32	-0.28	1.43	1	1.32	1.36
1.32	-0.25	1.43	1.11	1.32	1.41
1.33	-0.21	1.44	1.23	1.32	1.44
1.33	-0.19	1.44	1.34	1.33	1.47
1.33	-0.18	1.44	1.47	1.33	1.5
1.34	-0.18	1.45	1.6	1.33	1.55
1.34	-0.17	1.45	1.75	1.34	1.6
1.34	-0.16	1.46	1.92	1.34	1.64
1.35	-0.14	1.46	2.09	1.34	1.67
1.35	-0.13	1.46	2.27	1.35	1.69
1.35	-0.13	1.47	2.47	1.35	1.72
1.36	-0.14	1.47	2.67	1.35	1.75
1.36	-0.14	1.47	2.86	1.36	1.77
1.36	-0.14	1.48	3.05	1.36	1.8
1.37	-0.13	1.48	3.24	1.36	1.84
1.37	-0.12	1.48	3.44	1.37	1.88
1.37	-0.12	1.49	3.64	1.37	1.92
1.38	-0.13	1.49	3.84	1.37	1.94
1.38	-0.14	1.49	4.06	1.38	1.95
1.38	-0.15	1.5	4.29	1.38	1.97
1.38	-0.15	1.5	4.52	1.38	1.99
1.39	-0.14	1.5	4.75	1.39	2.03
1.39	-0.14	1.51	4.99	1.39	2.07
1.39	-0.14	1.51	5.22	1.39	2.12
1.4	-0.13	1.51	5.45	1.39	2.18
1.4	-0.13	1.52	5.69	1.4	2.25
1.4	-0.15	1.52	5.97	1.4	2.31
1.41	-0.18	1.52	6.38	1.4	2.34
1.41	-0.19	1.53	6.79	1.41	2.38
1.41	-0.17	1.53	7.32	1.41	2.42
1.42	-0.14	1.53	8.03	1.41	2.44
1.42	-0.12	1.54	8.74	1.42	2.46
1.42	-0.15	1.54	9.69	1.42	2.48
1.43	-0.18	1.55	10.88	1.42	2.6
1.43	-0.21	1.55	12.07	1.43	2.72
1.43	-0.21	1.55	13.85	1.43	2.83
1.44	-0.21	1.56	16.01	1.43	2.97
1.44	-0.21	1.56	18.16	1.44	3.11
1.44	-0.22	1.56	21.11	1.44	3.25
1.45	-0.23	1.57	24.36	1.44	3.39
1.45	-0.25	1.57	27.61	1.45	3.53
1.45	-0.26	1.57	31.77	1.45	3.66
1.46	-0.26	1.58	36.09	1.45	3.82
1.46	-0.27	1.58	40.41	1.46	3.97
1.46	-0.28	1.58	45.12	1.46	4.13
1.46	-0.28	1.59	49.86	1.46	4.31
1.47	-0.29	1.59	54.61	1.46	4.52
1.47	-0.29	1.59	59.65	1.47	4.72
1.47	-0.27	1.6	64.69	1.47	4.96
1.48	-0.26	1.6	69.61	1.47	5.26
1.48	-0.25	1.6	74.04	1.48	5.55
1.48	-0.25	1.61	78.47	1.48	5.87
1.49	-0.25	1.61	82.57	1.48	6.24
1.49	-0.25	1.61	85.9	1.49	6.6
1.49	-0.24	1.62	89.23	1.49	6.99
1.5	-0.22	1.62	91.72	1.49	7.46
1.5	-0.21	1.62	93.01	1.5	7.92
1.5	-0.19	1.63	94.3	1.5	8.39
1.51	-0.17	1.63	94.4	1.5	9.01
1.51	-0.15	1.64	93.46	1.51	9.63
1.51	-0.14	1.64	92.51	1.51	10.25
1.52	-0.14	1.64	90.48	1.51	11.09
1.52	-0.13	1.65	87.85	1.52	11.97
1.52	-0.1	1.65	85.22	1.52	12.84
1.53	-0.06	1.65	81.93	1.52	13.93
1.53	-0.03	1.66	78.41	1.53	15.08
1.53	0.02	1.66	74.89	1.53	16.24
1.54	0.08	1.66	71.42	1.53	17.69
1.54	0.14	1.67	67.96	1.54	19.33
1.54	0.21	1.67	64.5	1.54	20.97
1.54	0.3	1.67	61.21	1.54	22.97
1.55	0.4	1.68	57.93	1.54	25.37
1.55	0.48	1.68	54.69	1.55	27.77
1.55	0.56	1.68	51.84	1.55	30.55
1.56	0.64	1.69	48.98	1.55	34.08
1.56	0.73	1.69	46.16	1.56	37.61
1.56	0.82	1.69	43.45	1.56	41.29
1.57	0.9	1.7	40.74	1.56	45.55
1.57	0.99	1.7	38.09	1.57	49.81
1.57	1.01	1.7	35.54	1.57	54.12
1.58	1.04	1.71	32.99	1.57	59.16
1.58	1.07	1.71	30.47	1.58	64.19
1.58	1.04	1.71	27.98	1.58	69.23
1.59	1.01	1.72	25.49	1.58	73.93
1.59	0.97	1.72	23.2	1.59	78.61
1.59	0.94	1.73	21.07	1.59	83.28
1.6	0.91	1.73	18.94	1.59	87.38
1.6	0.88	1.73	17.03	1.6	91.34
1.6	0.84	1.74	15.22	1.6	95.29
1.61	0.79	1.74	13.42	1.6	98.11
1.61	0.74	1.74	12.05	1.61	100.36
1.61	0.72	1.75	10.81	1.61	102.61
1.62	0.72	1.75	9.56	1.61	103.8
1.62	0.73	1.75	8.59	1.61	104.05
1.62	0.73	1.76	7.65	1.62	104.3
1.62	0.73	1.76	6.72	1.62	103.75
1.63	0.73	1.76	6.08	1.62	101.97
1.63	0.73	1.77	5.44	1.63	100.2
1.63	0.72	1.77	4.83	1.63	98.06
1.64	0.72	1.77	4.36	1.63	94.91
1.64	0.73	1.78	3.89	1.64	91.77
1.64	0.76	1.78	3.45	1.64	88.56
1.65	0.78	1.78	3.13	1.64	84.96
1.65	0.81	1.79	2.81	1.65	81.35
1.65	0.85	1.79	2.5	1.65	77.75
1.66	0.89	1.79	2.23	1.65	74.19
1.66	0.93	1.8	1.95	1.66	70.62
1.66	0.96	1.8	1.73	1.66	67.06
1.67	0.98	1.81	1.57	1.66	63.86
1.67	1	1.81	1.41	1.67	60.71
1.67	1.06	1.81	1.28	1.67	57.57
1.68	1.12	1.82	1.15	1.67	54.65
1.68	1.19	1.82	1.03	1.68	51.81
1.68	1.26	1.82	0.94	1.68	48.98
1.69	1.32	1.83	0.85	1.68	46.34
1.69	1.39	1.83	0.77	1.69	43.82
1.69	1.45	1.83	0.71	1.69	41.3
1.69	1.5	1.84	0.67	1.69	38.88
1.7	1.55	1.84	0.62	1.69	36.55
1.7	1.6	1.84	0.6	1.7	34.23
1.7	1.67	1.85	0.59	1.7	32.01
1.71	1.73	1.85	0.57	1.7	29.99
1.71	1.81	1.85	0.52	1.71	27.98
1.71	1.91	1.86	0.48	1.71	26.01
1.72	2.01	1.86	0.44	1.71	24.27
1.72	2.1	1.86	0.44	1.72	22.53
1.72	2.19	1.87	0.45	1.72	20.82
1.73	2.28	1.87	0.45	1.72	19.52
1.73	2.36	1.87	0.43	1.73	18.23
1.73	2.48	1.88	0.42	1.73	16.94
1.74	2.59	1.88	0.4	1.73	15.95
1.74	2.7	1.88	0.37	1.74	14.98
1.74	2.83	1.89	0.33	1.74	14.02
1.75	2.96	1.89	0.31	1.74	13.35
1.75	3.09	1.9	0.3	1.75	12.75
1.75	3.21	1.9	0.29	1.75	12.16
1.76	3.33	1.9	0.27	1.75	11.62
1.76	3.45	1.91	0.24	1.76	11.12
1.76	3.58	1.91	0.22	1.76	10.62
1.77	3.7	1.91	0.2	1.76	10.22
1.77	3.82	1.92	0.19	1.76	9.89
1.77	3.96	1.92	0.17	1.77	9.56
1.77	4.12	1.92	0.15	1.77	9.24
1.78	4.27	1.93	0.12	1.77	8.93
1.78	4.44	1.93	0.09	1.78	8.62
1.78	4.61	1.93	0.06	1.78	8.33
1.79	4.77	1.94	0.04	1.78	8.08
1.79	4.95	1.94	0.02	1.79	7.82
1.79	5.14	1.94	0	1.79	7.58
1.8	5.33	1.95	-0.02	1.79	7.36
1.8	5.51	1.95	-0.04	1.8	7.15
1.8	5.62	1.95	-0.05	1.8	6.94
1.81	5.73	1.96	-0.06	1.8	6.74
1.81	5.84	1.96	-0.07	1.81	6.55
1.81	5.91	1.96	-0.08	1.81	6.36
1.82	5.97	1.97	-0.09	1.81	6.22
1.82	6.04	1.97	-0.09	1.82	6.08
1.82	6.02	1.97	-0.1	1.82	5.95
1.83	5.98	1.98	-0.11	1.82	5.83
1.83	5.94	1.98	-0.13	1.83	5.72
1.83	5.88	1.99	-0.16	1.83	5.6
1.84	5.81	1.99	-0.2	1.83	5.51
1.84	5.73	1.99	-0.21	1.84	5.43
1.84	5.63	2	-0.21	1.84	5.35
1.85	5.52	2	-0.21	1.84	5.29
1.85	5.41	2	-0.23	1.84	5.25
1.85	5.28	2.01	-0.24	1.85	5.21
1.85	5.16	2.01	-0.26	1.85	5.18
1.86	5.03	2.01	-0.26	1.85	5.17
1.86	4.92	2.02	-0.26	1.86	5.16
1.86	4.86	2.02	-0.25	1.86	5.14
1.87	4.79	2.02	-0.29	1.86	5.14
1.87	4.73	2.03	-0.32	1.87	5.14
1.87	4.68	2.03	-0.35	1.87	5.14
1.88	4.63	2.03	-0.37	1.87	5.25
1.88	4.61	2.04	-0.39	1.88	5.36
1.88	4.77	2.04	-0.4	1.88	5.47
1.89	4.94	2.04	-0.41	1.88	5.64
1.89	5.1	2.05	-0.41	1.89	5.82
1.89	5.46	2.05	-0.41	1.89	6.01
1.9	5.82	2.05	-0.42	1.89	6.18
1.9	6.17	2.06	-0.43	1.9	6.35
1.9	6.77	2.06	-0.44	1.9	6.53
1.91	7.39	2.06	-0.46	1.9	6.7
1.91	8.02	2.07	-0.47	1.91	6.86
1.91	8.73	2.07	-0.47	1.91	7.03
1.92	9.48	2.08	-0.47	1.91	7.15
1.92	10.22	2.08	-0.46	1.91	7.22
1.92	10.93	2.08	-0.46	1.92	7.29
1.93	11.62	2.09	-0.45	1.92	7.32
1.93	12.32	2.09	-0.45	1.92	7.28
1.93	12.86	2.09	-0.46	1.93	7.24
1.93	13.26	2.1	-0.47	1.93	7.16
1.94	13.66	2.1	-0.49	1.93	6.98
1.94	13.93	2.1	-0.49	1.94	6.8
1.94	13.98	2.11	-0.49	1.94	6.62
1.95	14.03	2.11	-0.48	1.94	6.37
1.95	14	2.11	-0.47	1.95	6.13
1.95	13.71	2.12	-0.45	1.95	5.88
1.96	13.43	2.12	-0.44	1.95	5.66
1.96	13.11	2.12	-0.46	1.96	5.43
1.96	12.58	2.13	-0.48	1.96	5.21
1.97	12.05	2.13	-0.5	1.96	5
1.97	11.52	2.13	-0.49	1.97	4.8
1.97	10.87	2.14	-0.48	1.97	4.59
1.98	10.22	2.14	-0.47	1.97	4.39
1.98	9.57	2.14	-0.49	1.98	4.2
1.98	8.92	2.15	-0.51	1.98	4
1.99	8.27	2.15	-0.5	1.98	3.81
1.99	7.62	2.15	-0.47	1.99	3.62
1.99	7.05	2.16	-0.44	1.99	3.44
2	6.51	2.16	-0.44	1.99	3.28
2	5.97	2.17	-0.47	1.99	3.15
2	5.49	2.17	-0.51	2	3.03
2.01	5.04	2.17	-0.51	2	2.91
2.01	4.6	2.18	-0.49	2	2.81
2.01	4.2	2.18	-0.48	2.01	2.7
2.01	3.85	2.18	-0.47	2.01	2.6
2.02	3.5	2.19	-0.47	2.01	2.48
2.02	3.18	2.19	-0.47	2.02	2.36
2.02	2.89	2.19	-0.38	2.02	2.25
2.03	2.6	2.2	-0.29	2.02	2.18
2.03	2.33	2.2	-0.2	2.03	2.11
2.03	2.11	2.2	-0.07	2.03	2.03
2.04	1.88	2.21	0.06	2.03	1.99
2.04	1.67	2.21	0.19	2.04	1.95
2.04	1.49	2.21	0.42	2.04	1.9
2.05	1.31	2.22	0.64	2.04	1.85
2.05	1.14	2.22	0.87	2.05	1.79
2.05	1.04	2.22	1.14	2.05	1.73
2.06	0.95	2.23	1.4	2.05	1.68
2.06	0.85	2.23	1.67	2.06	1.63
2.06	0.78	2.23	1.95	2.06	1.59
2.07	0.7	2.24	2.23	2.06	1.56
2.07	0.63	2.24	2.43	2.06	1.54
2.07	0.58	2.25	2.55	2.07	1.53
2.08	0.54	2.25	2.67	2.07	1.51
2.08	0.5	2.25	2.73	2.07	1.49
2.08	0.48	2.26	2.74	2.08	1.47
2.09	0.46	2.26	2.76	2.08	1.46
2.09	0.45	2.26	2.74	2.08	1.44
2.09	0.44	2.27	2.71	2.09	1.43
2.09	0.44	2.27	2.68	2.09	1.41
2.1	0.45	2.27	2.56	2.09	1.38
2.1	0.45	2.28	2.43	2.1	1.34
2.1	0.44	2.28	2.3	2.1	1.31
2.11	0.43	2.28	2.15	2.1	1.26
2.11	0.42	2.29	1.99	2.11	1.22
2.11	0.4	2.29	1.84	2.11	1.17
2.12	0.37	2.29	1.66	2.11	1.13
2.12	0.35	2.3	1.49	2.12	1.1
2.12	0.38	2.3	1.31	2.12	1.06
2.13	0.4	2.3	1.18	2.12	1.01
2.13	0.42	2.31	1.04	2.13	0.96
2.13	0.39	2.31	0.9	2.13	0.9
2.14	0.36	2.31	0.75	2.13	0.86
2.14	0.32	2.32	0.59	2.14	0.81
2.14	0.3	2.32	0.47	2.14	0.77
2.15	0.28	2.32	0.41	2.14	0.73
2.15	0.26	2.33	0.34	2.14	0.69
2.15	0.25	2.33	0.26	2.15	0.65
2.16	0.23	2.34	0.16	2.15	0.62
2.16	0.22	2.34	0.05	2.15	0.58
2.16	0.22	2.34	-0.01	2.16	0.54
2.17	0.21	2.35	-0.06	2.16	0.51
2.17	0.21	2.35	-0.1	2.16	0.5
2.17	0.19	2.35	-0.13	2.17	0.49
2.17	0.17	2.36	-0.17	2.17	0.48
2.18	0.14	2.36	-0.2	2.17	0.49
2.18	0.12	2.36	-0.23	2.18	0.5
2.18	0.13	2.37	-0.25	2.18	0.51
2.19	0.14	2.37	-0.28	2.18	0.58
2.19	0.15	2.37	-0.28	2.19	0.67
2.19	0.14	2.38	-0.28	2.19	0.75
2.2	0.14	2.38	-0.29	2.19	0.92
2.2	0.15	2.38	-0.3	2.2	1.12
2.2	0.25	2.39	-0.32	2.2	1.32
2.21	0.35	2.39	-0.34	2.2	1.59
2.21	0.44	2.39	-0.34	2.21	1.9
2.21	0.5	2.4	-0.35	2.21	2.2
2.22	0.54	2.4	-0.36	2.21	2.52
2.22	0.59	2.4	-0.37	2.21	2.84
2.22	0.68	2.41	-0.39	2.22	3.16
2.23	0.77	2.41	-0.4	2.22	3.45
2.23	0.86	2.41	-0.41	2.22	3.68
2.23	0.96	2.42	-0.42	2.23	3.9
2.24	1.05	2.42	-0.43	2.23	4.11
2.24	1.15	2.43	-0.43	2.23	4.26
2.24	1.25	2.43	-0.43	2.24	4.42
2.25	1.37	2.43	-0.43	2.24	4.55
2.25	1.48	2.44	-0.43	2.24	4.59
2.25	1.57	2.44	-0.43	2.25	4.63
2.25	1.62	2.44	-0.43	2.25	4.67
2.26	1.68	2.45	-0.43	2.25	4.62
2.26	1.73	2.45	-0.43	2.26	4.57
2.26	1.79	2.45	-0.43	2.26	4.52
2.27	1.84	2.46	-0.44	2.26	4.41
2.27	1.89	2.46	-0.45	2.27	4.29
2.27	1.91	2.46	-0.44	2.27	4.17
2.28	1.93	2.47	-0.44	2.27	4
2.28	1.95	2.47	-0.43	2.28	3.81
2.28	1.95	2.47	-0.43	2.28	3.63
2.29	1.96	2.48	-0.44	2.28	3.43
2.29	1.96	2.48	-0.44	2.29	3.22
2.29	1.94	2.48	-0.43	2.29	3.01
2.3	1.92	2.49	-0.42	2.29	2.81
2.3	1.9	2.49	-0.42	2.29	2.63
2.3	1.86	2.49	-0.43	2.3	2.44
2.31	1.82	2.5	-0.43	2.3	2.24
2.31	1.77	2.5	-0.44	2.3	2.02
2.31	1.72	2.5	-0.44	2.31	1.8
2.32	1.67	2.51	-0.44	2.31	1.59
2.32	1.61	2.51	-0.45	2.31	1.45
2.32	1.55	2.52	-0.47	2.32	1.31
2.32	1.5	2.52	-0.5	2.32	1.17
2.33	1.44	2.52	-0.48	2.32	1.06
2.33	1.38	2.53	-0.45	2.33	0.95
2.33	1.31	2.53	-0.41	2.33	0.84
2.34	1.25	2.53	-0.43	2.33	0.74
2.34	1.19	2.54	-0.46	2.34	0.64
2.34	1.14	2.54	-0.49	2.34	0.54
2.35	1.09	2.54	-0.5	2.34	0.46
2.35	1.05	2.55	-0.51	2.35	0.39
2.35	1	2.55	-0.51	2.35	0.31
2.36	0.96	2.55	-0.5	2.35	0.24
2.36	0.92	2.56	-0.5	2.36	0.16
2.36	0.88	2.56	-0.49	2.36	0.08
2.37	0.84	2.56	-0.48	2.36	0.03
2.37	0.81	2.57	-0.48	2.36	0
2.37	0.77	2.57	-0.47	2.37	-0.03
2.38	0.74	2.57	-0.46	2.37	-0.06
2.38	0.71	2.58	-0.44	2.37	-0.07
2.38	0.66	2.58	-0.44	2.38	-0.08
2.39	0.6	2.58	-0.46	2.38	-0.11
2.39	0.54	2.59	-0.47	2.38	-0.18
2.39	0.49	2.59	-0.48	2.39	-0.25
2.4	0.43	2.59	-0.48	2.39	-0.31
2.4	0.38	2.6	-0.48	2.39	-0.3
2.4	0.32	2.6	-0.48	2.4	-0.29
2.4	0.26	2.61	-0.46	2.4	-0.28
2.41	0.2	2.61	-0.45	2.4	-0.28
2.41	0.13	2.61	-0.45	2.41	-0.29
2.41	0.06	2.62	-0.44	2.41	-0.29
2.42	-0.02	2.62	-0.44	2.41	-0.28
2.42	-0.09	2.62	-0.46	2.42	-0.27
2.42	-0.15	2.63	-0.49	2.42	-0.26
2.43	-0.21	2.63	-0.52	2.42	-0.25
2.43	-0.27	2.63	-0.52	2.43	-0.25
2.43	-0.32	2.64	-0.52	2.43	-0.24
2.44	-0.37	2.64	-0.52	2.43	-0.22
2.44	-0.42	2.64	-0.51	2.44	-0.18
2.44	-0.45	2.65	-0.51	2.44	-0.15
2.45	-0.47	2.65	-0.5	2.44	-0.11
2.45	-0.5	2.65	-0.5	2.44	-0.09
2.45	-0.52	2.66	-0.49	2.45	-0.06
2.46	-0.54	2.66	-0.49	2.45	-0.03
2.46	-0.56	2.66	-0.49	2.45	0
2.46	-0.55	2.67	-0.48	2.46	0.03
2.47	-0.54	2.67	-0.48	2.46	0.06
2.47	-0.53	2.67	-0.49	2.46	0.07
2.47	-0.49	2.68	-0.5	2.47	0.08
2.48	-0.43	2.68	-0.51	2.47	0.08
2.48	-0.37	2.69	-0.5	2.47	0.08
2.48	-0.3	2.69	-0.5	2.48	0.07
2.48	-0.21	2.69	-0.51	2.48	0.06
2.49	-0.12	2.7	-0.51	2.48	0.06
2.49	-0.04	2.7	-0.52	2.49	0.06
2.49	0.03	2.7	-0.52	2.49	0.06
2.5	0.1	2.71	-0.5	2.49	0.03
2.5	0.17	2.71	-0.49	2.5	0
2.5	0.25	2.71	-0.47	2.5	-0.04
2.51	0.33	2.72	-0.46	2.5	-0.06
2.51	0.4	2.72	-0.44	2.51	-0.08
2.51	0.38	2.72	-0.44	2.51	-0.09
2.52	0.36	2.73	-0.44	2.51	-0.11
2.52	0.34	2.73	-0.45	2.51	-0.14
2.52	0.3	2.73	-0.47	2.52	-0.17
2.53	0.25	2.74	-0.5	2.52	-0.2
2.53	0.21	2.74	-0.53	2.52	-0.22
2.53	0.16	2.74	-0.54	2.53	-0.24
2.54	0.11	2.75	-0.56	2.53	-0.26
2.54	0.05	2.75	-0.57	2.53	-0.28
2.54	-0.03	2.75	-0.55	2.54	-0.3
2.55	-0.13	2.76	-0.53	2.54	-0.33
2.55	-0.22	2.76	-0.51	2.54	-0.35
2.55	-0.3	2.76	-0.5	2.55	-0.38
2.56	-0.36	2.77	-0.49	2.55	-0.41
2.56	-0.43	2.77	-0.49	2.55	-0.41
2.56	-0.47	2.78	-0.5	2.56	-0.41
2.56	-0.5	2.78	-0.52	2.56	-0.41
2.57	-0.54	2.78	-0.52	2.56	-0.43
2.57	-0.56	2.79	-0.52	2.57	-0.46
2.57	-0.59	2.79	-0.52	2.57	-0.49
2.58	-0.61	2.79	-0.51	2.57	-0.5
2.58	-0.64	2.8	-0.51	2.58	-0.5
2.58	-0.67	2.8	-0.5	2.58	-0.5
2.59	-0.7	2.8	-0.49	2.58	-0.5
2.59	-0.73	2.81	-0.48	2.59	-0.52
2.59	-0.75	2.81	-0.47	2.59	-0.53
2.6	-0.77	2.81	-0.48	2.59	-0.54
2.6	-0.78	2.82	-0.49	2.59	-0.53
2.6	-0.8	2.82	-0.5	2.6	-0.52
2.61	-0.81	2.82	-0.51	2.6	-0.52
2.61	-0.82	2.83	-0.52	2.6	-0.52
2.61	-0.83	2.83	-0.52	2.61	-0.53
2.62	-0.84	2.83	-0.51	2.61	-0.53
2.62	-0.86	2.84	-0.5	2.61	-0.53
2.62	-0.87	2.84	-0.5	2.62	-0.54
2.63	-0.89	2.84	-0.51	2.62	-0.54
2.63	-0.9	2.85	-0.52	2.62	-0.56
2.63	-0.89	2.85	-0.52	2.63	-0.57
2.64	-0.87	2.85	-0.5	2.63	-0.58
2.64	-0.84	2.86	-0.49	2.63	-0.59
2.64	-0.84	2.86	-0.48	2.64	-0.59
2.64	-0.86	2.87	-0.48	2.64	-0.6
2.65	-0.87	2.87	-0.49	2.64	-0.6
2.65	-0.89	2.87	-0.5	2.65	-0.6
2.65	-0.91	2.88	-0.51	2.65	-0.59
2.66	-0.93	2.88	-0.52	2.65	-0.59
2.66	-0.94	2.88	-0.52	2.66	-0.6
2.66	-0.94	2.89	-0.52	2.66	-0.6
2.67	-0.93	2.89	-0.52	2.66	-0.61
2.67	-0.93	2.89	-0.52	2.66	-0.63
2.67	-0.93	2.9	-0.52	2.67	-0.65
2.68	-0.93	2.9	-0.52	2.67	-0.66
2.68	-0.93	2.9	-0.52	2.67	-0.65
2.68	-0.95	2.91	-0.52	2.68	-0.65
2.69	-0.96	2.91	-0.52	2.68	-0.64
2.69	-0.97	2.91	-0.52	2.68	-0.64
2.69	-0.98	2.92	-0.53	2.69	-0.64
2.7	-0.98	2.92	-0.53	2.69	-0.64
2.7	-0.98	2.92	-0.54	2.69	-0.63
2.7	-0.97	2.93	-0.56	2.7	-0.62
2.71	-0.97	2.93	-0.55	2.7	-0.61
2.71	-0.96	2.93	-0.52	2.7	-0.61
2.71	-0.95	2.94	-0.49	2.71	-0.61
2.72	-0.95	2.94	-0.47	2.71	-0.61
2.72	-0.94	2.94	-0.48	2.71	-0.61
2.72	-0.94	2.95	-0.48	2.72	-0.61
2.72	-0.94	2.95	-0.48	2.72	-0.61
2.73	-0.93	2.96	-0.47	2.72	-0.62
2.73	-0.94	2.96	-0.46	2.73	-0.63
2.73	-0.95	2.96	-0.47	2.73	-0.63
2.74	-0.95	2.97	-0.49	2.73	-0.64
2.74	-0.96	2.97	-0.51	2.74	-0.65
2.74	-0.96	2.97	-0.51	2.74	-0.65
2.75	-0.95	2.98	-0.5	2.74	-0.64
2.75	-0.95	2.98	-0.5	2.74	-0.6
2.75	-0.97	2.98	-0.51	2.75	-0.55
2.76	-0.99	2.99	-0.52	2.75	-0.53
2.76	-1.01	2.99	-0.53	2.75	-0.52
2.76	-0.99	2.99	-0.5	2.76	-0.52
2.77	-0.97	3	-0.47	2.76	-0.52
2.77	-0.94	3	-0.45	2.76	-0.53
2.77	-0.94	3	-0.48	2.77	-0.55
2.78	-0.93	3.01	-0.51	2.77	-0.56
2.78	-0.93	3.01	-0.53	2.77	-0.54
2.78	-0.93	3.01	-0.52	2.78	-0.51
2.79	-0.92	3.02	-0.5	2.78	-0.49
2.79	-0.92	3.02	-0.5	2.78	-0.48
2.79	-0.92	3.02	-0.51	2.79	-0.48
2.8	-0.93	3.03	-0.53	2.79	-0.48
2.8	-0.94	3.03	-0.53	2.79	-0.48
2.8	-0.95	3.03	-0.51	2.8	-0.49
2.8	-0.96	3.04	-0.49	2.8	-0.49
2.81	-0.97	3.04	-0.49	2.8	-0.49
2.81	-0.97	3.05	-0.49	2.81	-0.47
2.81	-0.97	3.05	-0.49	2.81	-0.45
2.82	-0.96	3.05	-0.48	2.81	-0.45
2.82	-0.96	3.06	-0.47	2.81	-0.46
2.82	-0.97	3.06	-0.46	2.82	-0.47
2.83	-0.97	3.06	-0.46	2.82	-0.46
2.83	-0.98	3.07	-0.46	2.82	-0.43
2.83	-0.97	3.07	-0.46	2.83	-0.4
2.84	-0.96	3.07	-0.46	2.83	-0.38
2.84	-0.95	3.08	-0.46	2.83	-0.39
2.84	-0.95	3.08	-0.46	2.84	-0.41
2.85	-0.95	3.08	-0.45	2.84	-0.43
2.85	-0.95	3.09	-0.44	2.84	-0.44
2.85	-0.96	3.09	-0.44	2.85	-0.44
2.86	-0.97	3.09	-0.44	2.85	-0.45
2.86	-0.98	3.1	-0.45	2.85	-0.46
2.86	-0.98	3.1	-0.46	2.86	-0.47
2.87	-0.98	3.1	-0.47	2.86	-0.47
2.87	-0.98	3.11	-0.49	2.86	-0.48
		3.11	-0.5	2.87	-0.48
		3.11	-0.51	2.87	-0.48
		3.12	-0.51	2.87	-0.5
		3.12	-0.51	2.88	-0.51
		3.13	-0.5	2.88	-0.53
		3.13	-0.5	2.88	-0.54
		3.13	-0.5	2.89	-0.54
		3.14	-0.5	2.89	-0.55
		3.14	-0.5	2.89	-0.54
				2.89	-0.54
				2.9	-0.54

## Sheet: Figure 1c
Retention volume (ml)	BiP (Abs280 AU)	Retention volume (ml)	GRP94 D72 (Abs280 AU)	Retention volume (ml)	BiP-GRP94 D72 (Abs280 AU)	Retention volume (ml)	fraction reapplied (Abs280 AU)	size exclusion standard retention volume - peak maxima
0	0.04	0	0.02	0	0.04	0	-0.01	1.4012
0	0.03	0	0.04	0	0.06	0	0.47	1.69102
0.01	0.01	0.01	0.05	0.01	0.08	0.01	0.96	1.81066
0.01	0	0.01	0.06	0.01	0.1	0.01	1.35	1.93031
0.01	0.01	0.01	0.08	0.01	0.12	0.01	1.11	2.10048
0.02	0.02	0.02	0.09	0.02	0.14	0.02	0.86
0.02	0.03	0.02	0.09	0.02	0.15	0.02	0.66
0.02	0.04	0.02	0.07	0.02	0.14	0.02	0.56
0.03	0.05	0.03	0.04	0.03	0.13	0.03	0.47
0.03	0.05	0.03	0.03	0.03	0.13	0.03	0.4
0.03	0.04	0.03	0.03	0.03	0.14	0.03	0.36
0.04	0.03	0.04	0.04	0.04	0.14	0.04	0.32
0.04	0.03	0.04	0.05	0.04	0.15	0.04	0.29
0.05	0.04	0.05	0.06	0.05	0.14	0.05	0.25
0.05	0.04	0.05	0.08	0.05	0.13	0.05	0.22
0.05	0.05	0.05	0.07	0.05	0.13	0.05	0.19
0.06	0.05	0.06	0.06	0.06	0.15	0.06	0.17
0.06	0.06	0.06	0.04	0.06	0.16	0.06	0.14
0.06	0.06	0.06	0.04	0.06	0.16	0.06	0.13
0.07	0.07	0.07	0.05	0.07	0.16	0.07	0.13
0.07	0.07	0.07	0.06	0.07	0.16	0.07	0.13
0.07	0.07	0.07	0.06	0.07	0.16	0.07	0.13
0.08	0.05	0.08	0.06	0.08	0.16	0.08	0.12
0.08	0.04	0.08	0.06	0.08	0.17	0.08	0.11
0.08	0.03	0.08	0.07	0.08	0.18	0.08	0.1
0.09	0.03	0.09	0.09	0.09	0.18	0.09	0.09
0.09	0.02	0.09	0.11	0.09	0.19	0.09	0.09
0.09	0.04	0.09	0.1	0.09	0.19	0.09	0.09
0.1	0.06	0.1	0.1	0.1	0.2	0.1	0.09
0.1	0.08	0.1	0.1	0.1	0.2	0.1	0.09
0.1	0.08	0.1	0.1	0.1	0.19	0.1	0.08
0.11	0.09	0.11	0.11	0.11	0.18	0.11	0.06
0.11	0.1	0.11	0.11	0.11	0.18	0.11	0.05
0.11	0.13	0.11	0.11	0.11	0.2	0.11	0.06
0.12	0.16	0.12	0.11	0.12	0.22	0.12	0.06
0.12	0.17	0.12	0.11	0.12	0.22	0.12	0.07
0.12	0.14	0.12	0.12	0.12	0.21	0.12	0.08
0.13	0.11	0.13	0.12	0.13	0.21	0.13	0.09
0.13	0.1	0.13	0.13	0.13	0.2	0.13	0.1
0.14	0.1	0.14	0.15	0.14	0.2	0.14	0.09
0.14	0.11	0.14	0.16	0.14	0.2	0.14	0.09
0.14	0.12	0.14	0.15	0.14	0.2	0.14	0.07
0.15	0.15	0.15	0.13	0.15	0.21	0.15	0.05
0.15	0.17	0.15	0.11	0.15	0.22	0.15	0.02
0.15	0.18	0.15	0.1	0.15	0.23	0.15	0.03
0.16	0.19	0.16	0.11	0.16	0.24	0.16	0.04
0.16	0.2	0.16	0.11	0.16	0.24	0.16	0.05
0.16	0.21	0.16	0.12	0.16	0.24	0.16	0.05
0.17	0.21	0.17	0.14	0.17	0.24	0.17	0.05
0.17	0.22	0.17	0.16	0.17	0.24	0.17	0.04
0.17	0.21	0.17	0.18	0.17	0.23	0.17	0.04
0.18	0.2	0.18	0.2	0.18	0.22	0.18	0.05
0.18	0.19	0.18	0.22	0.18	0.2	0.18	0.05
0.18	0.19	0.18	0.2	0.18	0.2	0.18	0.05
0.19	0.18	0.19	0.18	0.19	0.2	0.19	0.05
0.19	0.18	0.19	0.17	0.19	0.21	0.19	0.05
0.19	0.19	0.19	0.18	0.19	0.24	0.19	0.05
0.2	0.19	0.2	0.18	0.2	0.26	0.2	0.05
0.2	0.19	0.2	0.19	0.2	0.29	0.2	0.06
0.2	0.19	0.2	0.21	0.2	0.28	0.2	0.09
0.21	0.2	0.21	0.22	0.21	0.27	0.21	0.13
0.21	0.2	0.21	0.23	0.21	0.27	0.21	0.14
0.21	0.21	0.21	0.22	0.21	0.28	0.21	0.12
0.22	0.21	0.22	0.22	0.22	0.29	0.22	0.09
0.22	0.22	0.22	0.21	0.22	0.29	0.22	0.08
0.23	0.24	0.23	0.21	0.23	0.28	0.23	0.08
0.23	0.25	0.23	0.21	0.23	0.27	0.23	0.07
0.23	0.25	0.23	0.21	0.23	0.27	0.23	0.08
0.24	0.24	0.24	0.22	0.24	0.29	0.24	0.09
0.24	0.23	0.24	0.24	0.24	0.3	0.24	0.1
0.24	0.23	0.24	0.24	0.24	0.3	0.24	0.11
0.25	0.23	0.25	0.23	0.25	0.29	0.25	0.11
0.25	0.24	0.25	0.23	0.25	0.27	0.25	0.11
0.25	0.24	0.25	0.21	0.25	0.26	0.25	0.1
0.26	0.26	0.26	0.2	0.26	0.25	0.26	0.08
0.26	0.27	0.26	0.19	0.26	0.23	0.26	0.07
0.26	0.27	0.26	0.21	0.26	0.26	0.26	0.08
0.27	0.27	0.27	0.24	0.27	0.29	0.27	0.09
0.27	0.26	0.27	0.26	0.27	0.31	0.27	0.1
0.27	0.26	0.27	0.27	0.27	0.3	0.27	0.09
0.28	0.26	0.28	0.27	0.28	0.29	0.28	0.08
0.28	0.26	0.28	0.28	0.28	0.29	0.28	0.07
0.28	0.27	0.28	0.27	0.28	0.3	0.28	0.08
0.29	0.27	0.29	0.27	0.29	0.31	0.29	0.08
0.29	0.27	0.29	0.27	0.29	0.32	0.29	0.09
0.29	0.28	0.29	0.28	0.29	0.34	0.29	0.09
0.3	0.28	0.3	0.29	0.3	0.36	0.3	0.09
0.3	0.28	0.3	0.29	0.3	0.38	0.3	0.09
0.3	0.29	0.3	0.29	0.3	0.39	0.3	0.09
0.31	0.3	0.31	0.28	0.31	0.4	0.31	0.1
0.31	0.31	0.31	0.29	0.31	0.41	0.31	0.1
0.32	0.33	0.32	0.29	0.32	0.43	0.32	0.1
0.32	0.35	0.32	0.3	0.32	0.46	0.32	0.1
0.32	0.36	0.32	0.31	0.32	0.47	0.32	0.1
0.33	0.37	0.33	0.32	0.33	0.47	0.33	0.09
0.33	0.37	0.33	0.33	0.33	0.48	0.33	0.08
0.33	0.37	0.33	0.33	0.33	0.51	0.33	0.08
0.34	0.36	0.34	0.34	0.34	0.55	0.34	0.09
0.34	0.34	0.34	0.34	0.34	0.59	0.34	0.09
0.34	0.37	0.34	0.36	0.34	0.63	0.34	0.09
0.35	0.4	0.35	0.38	0.35	0.66	0.35	0.09
0.35	0.43	0.35	0.4	0.35	0.7	0.35	0.1
0.35	0.42	0.35	0.41	0.35	0.75	0.35	0.09
0.36	0.42	0.36	0.41	0.36	0.8	0.36	0.08
0.36	0.41	0.36	0.41	0.36	0.85	0.36	0.07
0.36	0.4	0.36	0.4	0.36	0.87	0.36	0.07
0.37	0.39	0.37	0.39	0.37	0.9	0.37	0.07
0.37	0.39	0.37	0.38	0.37	0.93	0.37	0.07
0.37	0.41	0.37	0.39	0.37	0.93	0.37	0.07
0.38	0.44	0.38	0.39	0.38	0.93	0.38	0.07
0.38	0.46	0.38	0.4	0.38	0.95	0.38	0.07
0.38	0.49	0.38	0.41	0.38	0.98	0.38	0.07
0.39	0.53	0.39	0.42	0.39	1.02	0.39	0.07
0.39	0.55	0.39	0.43	0.39	1.04	0.39	0.07
0.39	0.56	0.39	0.43	0.39	1.03	0.39	0.06
0.4	0.57	0.4	0.44	0.4	1.03	0.4	0.05
0.4	0.58	0.4	0.44	0.4	1.01	0.4	0.05
0.41	0.58	0.41	0.44	0.41	0.99	0.41	0.05
0.41	0.59	0.41	0.43	0.41	0.96	0.41	0.05
0.41	0.58	0.41	0.43	0.41	0.92	0.41	0.05
0.42	0.57	0.42	0.43	0.42	0.86	0.42	0.05
0.42	0.57	0.42	0.43	0.42	0.81	0.42	0.06
0.42	0.58	0.42	0.43	0.42	0.77	0.42	0.07
0.43	0.59	0.43	0.44	0.43	0.75	0.43	0.08
0.43	0.6	0.43	0.44	0.43	0.73	0.43	0.1
0.43	0.58	0.43	0.45	0.43	0.7	0.43	0.09
0.44	0.55	0.44	0.45	0.44	0.66	0.44	0.08
0.44	0.52	0.44	0.46	0.44	0.63	0.44	0.07
0.44	0.52	0.44	0.46	0.44	0.59	0.44	0.06
0.45	0.52	0.45	0.46	0.45	0.55	0.45	0.05
0.45	0.52	0.45	0.45	0.45	0.52	0.45	0.04
0.45	0.51	0.45	0.46	0.45	0.51	0.45	0.03
0.46	0.5	0.46	0.47	0.46	0.5	0.46	0.02
0.46	0.5	0.46	0.47	0.46	0.5	0.46	0
0.46	0.5	0.46	0.45	0.46	0.49	0.46	0
0.47	0.5	0.47	0.43	0.47	0.49	0.47	-0.01
0.47	0.5	0.47	0.42	0.47	0.49	0.47	-0.01
0.47	0.48	0.47	0.42	0.47	0.49	0.47	0.01
0.48	0.46	0.48	0.41	0.48	0.49	0.48	0.02
0.48	0.44	0.48	0.42	0.48	0.48	0.48	0.03
0.48	0.43	0.48	0.45	0.48	0.46	0.48	0.02
0.49	0.41	0.49	0.47	0.49	0.44	0.49	0.01
0.49	0.42	0.49	0.49	0.49	0.43	0.49	0
0.5	0.45	0.5	0.49	0.5	0.42	0.5	-0.01
0.5	0.47	0.5	0.49	0.5	0.42	0.5	-0.01
0.5	0.48	0.5	0.49	0.5	0.42	0.5	-0.01
0.51	0.48	0.51	0.49	0.51	0.44	0.51	-0.02
0.51	0.48	0.51	0.49	0.51	0.45	0.51	-0.02
0.51	0.47	0.51	0.49	0.51	0.44	0.51	-0.03
0.52	0.45	0.52	0.48	0.52	0.42	0.52	-0.04
0.52	0.43	0.52	0.48	0.52	0.39	0.52	-0.05
0.52	0.44	0.52	0.49	0.52	0.39	0.52	-0.04
0.53	0.45	0.53	0.49	0.53	0.38	0.53	-0.02
0.53	0.46	0.53	0.49	0.53	0.37	0.53	0
0.53	0.46	0.53	0.5	0.53	0.37	0.53	0.01
0.54	0.46	0.54	0.5	0.54	0.36	0.54	0.01
0.54	0.46	0.54	0.5	0.54	0.36	0.54	0.01
0.54	0.45	0.54	0.5	0.54	0.37	0.54	0
0.55	0.44	0.55	0.5	0.55	0.37	0.55	-0.01
0.55	0.44	0.55	0.49	0.55	0.37	0.55	-0.01
0.55	0.44	0.55	0.51	0.55	0.37	0.55	-0.01
0.56	0.44	0.56	0.52	0.56	0.36	0.56	0
0.56	0.44	0.56	0.53	0.56	0.35	0.56	0
0.56	0.43	0.56	0.54	0.56	0.35	0.56	-0.02
0.57	0.42	0.57	0.54	0.57	0.35	0.57	-0.03
0.57	0.42	0.57	0.55	0.57	0.34	0.57	-0.04
0.57	0.41	0.57	0.55	0.57	0.32	0.57	-0.04
0.58	0.41	0.58	0.55	0.58	0.3	0.58	-0.04
0.58	0.41	0.58	0.55	0.58	0.3	0.58	-0.05
0.59	0.41	0.59	0.55	0.59	0.3	0.59	-0.06
0.59	0.42	0.59	0.54	0.59	0.3	0.59	-0.07
0.59	0.41	0.59	0.55	0.59	0.29	0.59	-0.08
0.6	0.39	0.6	0.56	0.6	0.29	0.6	-0.09
0.6	0.38	0.6	0.57	0.6	0.28	0.6	-0.09
0.6	0.39	0.6	0.57	0.6	0.28	0.6	-0.08
0.61	0.4	0.61	0.57	0.61	0.27	0.61	-0.07
0.61	0.41	0.61	0.57	0.61	0.27	0.61	-0.05
0.61	0.41	0.61	0.57	0.61	0.27	0.61	-0.05
0.62	0.41	0.62	0.56	0.62	0.27	0.62	-0.04
0.62	0.41	0.62	0.56	0.62	0.27	0.62	-0.03
0.62	0.4	0.62	0.57	0.62	0.27	0.62	-0.04
0.63	0.4	0.63	0.59	0.63	0.27	0.63	-0.06
0.63	0.39	0.63	0.6	0.63	0.27	0.63	-0.06
0.63	0.37	0.63	0.59	0.63	0.25	0.63	-0.05
0.64	0.36	0.64	0.58	0.64	0.23	0.64	-0.04
0.64	0.35	0.64	0.58	0.64	0.21	0.64	-0.04
0.64	0.37	0.64	0.59	0.64	0.21	0.64	-0.04
0.65	0.4	0.65	0.6	0.65	0.21	0.65	-0.04
0.65	0.41	0.65	0.61	0.65	0.21	0.65	-0.05
0.65	0.39	0.65	0.6	0.65	0.2	0.65	-0.06
0.66	0.38	0.66	0.59	0.66	0.2	0.66	-0.08
0.66	0.36	0.66	0.58	0.66	0.2	0.66	-0.08
0.66	0.34	0.66	0.58	0.66	0.2	0.66	-0.07
0.67	0.33	0.67	0.58	0.67	0.21	0.67	-0.05
0.67	0.32	0.67	0.59	0.67	0.2	0.67	-0.04
0.68	0.33	0.68	0.61	0.68	0.18	0.68	-0.04
0.68	0.33	0.68	0.63	0.68	0.16	0.68	-0.03
0.68	0.32	0.68	0.63	0.68	0.15	0.68	-0.04
0.69	0.29	0.69	0.61	0.69	0.14	0.69	-0.05
0.69	0.27	0.69	0.59	0.69	0.14	0.69	-0.06
0.69	0.27	0.69	0.59	0.69	0.14	0.69	-0.06
0.7	0.27	0.7	0.59	0.7	0.14	0.7	-0.05
0.7	0.28	0.7	0.58	0.7	0.14	0.7	-0.04
0.7	0.27	0.7	0.59	0.7	0.13	0.7	-0.04
0.71	0.27	0.71	0.59	0.71	0.13	0.71	-0.04
0.71	0.27	0.71	0.6	0.71	0.12	0.71	-0.03
0.71	0.26	0.71	0.59	0.71	0.13	0.71	-0.02
0.72	0.24	0.72	0.58	0.72	0.14	0.72	0
0.72	0.23	0.72	0.58	0.72	0.15	0.72	0.01
0.72	0.22	0.72	0.58	0.72	0.15	0.72	-0.01
0.73	0.22	0.73	0.58	0.73	0.14	0.73	-0.03
0.73	0.21	0.73	0.58	0.73	0.13	0.73	-0.04
0.73	0.21	0.73	0.57	0.73	0.11	0.73	-0.04
0.74	0.2	0.74	0.57	0.74	0.09	0.74	-0.04
0.74	0.19	0.74	0.57	0.74	0.07	0.74	-0.04
0.74	0.18	0.74	0.59	0.74	0.07	0.74	-0.06
0.75	0.17	0.75	0.61	0.75	0.06	0.75	-0.08
0.75	0.17	0.75	0.62	0.75	0.06	0.75	-0.08
0.75	0.19	0.75	0.61	0.75	0.07	0.75	-0.05
0.76	0.21	0.76	0.6	0.76	0.08	0.76	-0.03
0.76	0.2	0.76	0.59	0.76	0.08	0.76	-0.03
0.77	0.18	0.77	0.58	0.77	0.07	0.77	-0.05
0.77	0.16	0.77	0.57	0.77	0.05	0.77	-0.07
0.77	0.15	0.77	0.56	0.77	0.04	0.77	-0.08
0.78	0.14	0.78	0.56	0.78	0.03	0.78	-0.08
0.78	0.12	0.78	0.56	0.78	0.02	0.78	-0.08
0.78	0.12	0.78	0.55	0.78	0.01	0.78	-0.07
0.79	0.12	0.79	0.54	0.79	0	0.79	-0.06
0.79	0.12	0.79	0.54	0.79	-0.01	0.79	-0.05
0.79	0.12	0.79	0.55	0.79	0.01	0.79	-0.04
0.8	0.12	0.8	0.56	0.8	0.02	0.8	-0.03
0.8	0.12	0.8	0.58	0.8	0.04	0.8	-0.03
0.8	0.11	0.8	0.56	0.8	0.01	0.8	-0.03
0.81	0.11	0.81	0.55	0.81	-0.01	0.81	-0.04
0.81	0.1	0.81	0.54	0.81	-0.03	0.81	-0.04
0.81	0.09	0.81	0.54	0.81	-0.02	0.81	-0.06
0.82	0.08	0.82	0.55	0.82	-0.02	0.82	-0.07
0.82	0.07	0.82	0.55	0.82	-0.01	0.82	-0.08
0.82	0.08	0.82	0.54	0.82	0	0.82	-0.06
0.83	0.09	0.83	0.53	0.83	0.01	0.83	-0.05
0.83	0.1	0.83	0.53	0.83	0.02	0.83	-0.04
0.83	0.1	0.83	0.54	0.83	0.02	0.83	-0.06
0.84	0.1	0.84	0.56	0.84	0.03	0.84	-0.08
0.84	0.09	0.84	0.57	0.84	0.03	0.84	-0.09
0.84	0.08	0.84	0.57	0.84	0.04	0.84	-0.08
0.85	0.06	0.85	0.58	0.85	0.04	0.85	-0.07
0.85	0.06	0.85	0.58	0.85	0.06	0.85	-0.07
0.86	0.08	0.86	0.58	0.86	0.08	0.86	-0.08
0.86	0.1	0.86	0.59	0.86	0.1	0.86	-0.09
0.86	0.11	0.86	0.6	0.86	0.13	0.86	-0.1
0.87	0.11	0.87	0.6	0.87	0.15	0.87	-0.11
0.87	0.11	0.87	0.61	0.87	0.17	0.87	-0.11
0.87	0.1	0.87	0.65	0.87	0.21	0.87	-0.1
0.88	0.09	0.88	0.69	0.88	0.25	0.88	-0.07
0.88	0.07	0.88	0.74	0.88	0.3	0.88	-0.05
0.88	0.08	0.88	0.75	0.88	0.35	0.88	-0.06
0.89	0.1	0.89	0.77	0.89	0.4	0.89	-0.09
0.89	0.12	0.89	0.78	0.89	0.46	0.89	-0.11
0.89	0.18	0.89	0.83	0.89	0.55	0.89	-0.11
0.9	0.24	0.9	0.88	0.9	0.65	0.9	-0.12
0.9	0.3	0.9	0.93	0.9	0.75	0.9	-0.12
0.9	0.37	0.9	0.99	0.9	0.9	0.9	-0.13
0.91	0.45	0.91	1.06	0.91	1.05	0.91	-0.13
0.91	0.54	0.91	1.13	0.91	1.22	0.91	-0.14
0.91	0.67	0.91	1.22	0.91	1.45	0.91	-0.14
0.92	0.8	0.92	1.31	0.92	1.69	0.92	-0.14
0.92	0.9	0.92	1.38	0.92	1.9	0.92	-0.15
0.92	0.93	0.92	1.42	0.92	2.06	0.92	-0.17
0.93	0.96	0.93	1.46	0.93	2.23	0.93	-0.19
0.93	0.99	0.93	1.51	0.93	2.37	0.93	-0.19
0.94	1.02	0.94	1.56	0.94	2.49	0.94	-0.18
0.94	1.04	0.94	1.61	0.94	2.61	0.94	-0.16
0.94	1.04	0.94	1.63	0.94	2.66	0.94	-0.15
0.95	1.03	0.95	1.62	0.95	2.66	0.95	-0.14
0.95	1.02	0.95	1.62	0.95	2.67	0.95	-0.14
0.95	0.96	0.95	1.6	0.95	2.63	0.95	-0.14
0.96	0.88	0.96	1.58	0.96	2.56	0.96	-0.15
0.96	0.81	0.96	1.56	0.96	2.5	0.96	-0.16
0.96	0.75	0.96	1.51	0.96	2.38	0.96	-0.16
0.97	0.71	0.97	1.46	0.97	2.24	0.97	-0.17
0.97	0.66	0.97	1.4	0.97	2.11	0.97	-0.17
0.97	0.61	0.97	1.32	0.97	1.99	0.97	-0.17
0.98	0.55	0.98	1.24	0.98	1.87	0.98	-0.17
0.98	0.49	0.98	1.17	0.98	1.75	0.98	-0.17
0.98	0.43	0.98	1.13	0.98	1.66	0.98	-0.19
0.99	0.36	0.99	1.09	0.99	1.57	0.99	-0.21
0.99	0.3	0.99	1.06	0.99	1.48	0.99	-0.22
0.99	0.28	0.99	1.03	0.99	1.43	0.99	-0.21
1	0.26	1	0.99	1	1.38	1	-0.19
1	0.23	1	0.97	1	1.33	1	-0.19
1	0.19	1	0.96	1	1.27	1	-0.21
1.01	0.14	1.01	0.95	1.01	1.21	1.01	-0.24
1.01	0.11	1.01	0.93	1.01	1.17	1.01	-0.24
1.01	0.09	1.01	0.92	1.01	1.16	1.01	-0.23
1.02	0.08	1.02	0.9	1.02	1.14	1.02	-0.22
1.02	0.07	1.02	0.9	1.02	1.12	1.02	-0.22
1.03	0.06	1.03	0.9	1.03	1.1	1.03	-0.23
1.03	0.06	1.03	0.9	1.03	1.07	1.03	-0.24
1.03	0.04	1.03	0.9	1.03	1.06	1.03	-0.26
1.04	0.01	1.04	0.88	1.04	1.06	1.04	-0.28
1.04	-0.03	1.04	0.86	1.04	1.06	1.04	-0.29
1.04	-0.04	1.04	0.86	1.04	1.07	1.04	-0.31
1.05	-0.05	1.05	0.88	1.05	1.07	1.05	-0.31
1.05	-0.06	1.05	0.89	1.05	1.08	1.05	-0.32
1.05	-0.06	1.05	0.88	1.05	1.09	1.05	-0.32
1.06	-0.06	1.06	0.86	1.06	1.11	1.06	-0.32
1.06	-0.06	1.06	0.84	1.06	1.13	1.06	-0.32
1.06	-0.08	1.06	0.89	1.06	1.16	1.06	-0.32
1.07	-0.09	1.07	0.94	1.07	1.18	1.07	-0.32
1.07	-0.11	1.07	0.99	1.07	1.21	1.07	-0.32
1.07	-0.1	1.07	1.01	1.07	1.26	1.07	-0.33
1.08	-0.1	1.08	1.03	1.08	1.31	1.08	-0.34
1.08	-0.09	1.08	1.05	1.08	1.36	1.08	-0.35
1.08	-0.09	1.08	1.07	1.08	1.4	1.08	-0.34
1.09	-0.1	1.09	1.09	1.09	1.44	1.09	-0.34
1.09	-0.1	1.09	1.11	1.09	1.48	1.09	-0.33
1.09	-0.11	1.09	1.13	1.09	1.5	1.09	-0.34
1.1	-0.12	1.1	1.15	1.1	1.53	1.1	-0.35
1.1	-0.12	1.1	1.18	1.1	1.56	1.1	-0.36
1.1	-0.11	1.1	1.23	1.1	1.6	1.1	-0.35
1.11	-0.1	1.11	1.28	1.11	1.63	1.11	-0.35
1.11	-0.09	1.11	1.32	1.11	1.68	1.11	-0.35
1.12	-0.1	1.12	1.35	1.12	1.75	1.12	-0.34
1.12	-0.11	1.12	1.39	1.12	1.81	1.12	-0.34
1.12	-0.11	1.12	1.41	1.12	1.86	1.12	-0.34
1.13	-0.11	1.13	1.44	1.13	1.91	1.13	-0.34
1.13	-0.11	1.13	1.46	1.13	1.96	1.13	-0.35
1.13	-0.11	1.13	1.5	1.13	1.99	1.13	-0.36
1.14	-0.11	1.14	1.55	1.14	2.02	1.14	-0.37
1.14	-0.11	1.14	1.6	1.14	2.06	1.14	-0.39
1.14	-0.12	1.14	1.63	1.14	2.11	1.14	-0.38
1.15	-0.13	1.15	1.66	1.15	2.17	1.15	-0.38
1.15	-0.14	1.15	1.69	1.15	2.24	1.15	-0.37
1.15	-0.14	1.15	1.75	1.15	2.27	1.15	-0.39
1.16	-0.14	1.16	1.8	1.16	2.31	1.16	-0.4
1.16	-0.13	1.16	1.86	1.16	2.34	1.16	-0.41
1.16	-0.14	1.16	1.91	1.16	2.4	1.16	-0.4
1.17	-0.15	1.17	1.96	1.17	2.45	1.17	-0.38
1.17	-0.16	1.17	2.01	1.17	2.5	1.17	-0.37
1.17	-0.14	1.17	2.04	1.17	2.53	1.17	-0.38
1.18	-0.12	1.18	2.07	1.18	2.55	1.18	-0.4
1.18	-0.11	1.18	2.1	1.18	2.58	1.18	-0.41
1.18	-0.12	1.18	2.13	1.18	2.62	1.18	-0.4
1.19	-0.14	1.19	2.16	1.19	2.66	1.19	-0.39
1.19	-0.15	1.19	2.19	1.19	2.7	1.19	-0.38
1.19	-0.18	1.19	2.24	1.19	2.72	1.19	-0.38
1.2	-0.2	1.2	2.28	1.2	2.74	1.2	-0.37
1.2	-0.21	1.2	2.32	1.2	2.77	1.2	-0.37
1.21	-0.21	1.21	2.35	1.21	2.8	1.21	-0.37
1.21	-0.2	1.21	2.38	1.21	2.82	1.21	-0.36
1.21	-0.19	1.21	2.4	1.21	2.86	1.21	-0.37
1.22	-0.18	1.22	2.43	1.22	2.91	1.22	-0.37
1.22	-0.17	1.22	2.46	1.22	2.96	1.22	-0.37
1.22	-0.17	1.22	2.49	1.22	2.99	1.22	-0.38
1.23	-0.18	1.23	2.53	1.23	3.01	1.23	-0.38
1.23	-0.2	1.23	2.57	1.23	3.04	1.23	-0.38
1.23	-0.18	1.23	2.63	1.23	3.09	1.23	-0.38
1.24	-0.17	1.24	2.69	1.24	3.15	1.24	-0.38
1.24	-0.15	1.24	2.75	1.24	3.21	1.24	-0.37
1.24	-0.15	1.24	2.8	1.24	3.32	1.24	-0.37
1.25	-0.15	1.25	2.84	1.25	3.44	1.25	-0.37
1.25	-0.15	1.25	2.89	1.25	3.55	1.25	-0.36
1.25	-0.16	1.25	2.93	1.25	3.69	1.25	-0.36
1.26	-0.17	1.26	2.97	1.26	3.83	1.26	-0.36
1.26	-0.17	1.26	3.01	1.26	3.98	1.26	-0.36
1.26	-0.17	1.26	3.05	1.26	4.21	1.26	-0.36
1.27	-0.17	1.27	3.1	1.27	4.45	1.27	-0.36
1.27	-0.17	1.27	3.14	1.27	4.75	1.27	-0.36
1.27	-0.18	1.27	3.17	1.27	5.19	1.27	-0.36
1.28	-0.2	1.28	3.2	1.28	5.63	1.28	-0.37
1.28	-0.2	1.28	3.24	1.28	6.17	1.28	-0.37
1.28	-0.17	1.28	3.3	1.28	6.84	1.28	-0.37
1.29	-0.15	1.29	3.36	1.29	7.51	1.29	-0.36
1.29	-0.13	1.29	3.4	1.29	8.38	1.29	-0.34
1.3	-0.12	1.3	3.42	1.3	9.45	1.3	-0.32
1.3	-0.12	1.3	3.44	1.3	10.51	1.3	-0.3
1.3	-0.11	1.3	3.47	1.3	11.83	1.3	-0.27
1.31	-0.1	1.31	3.49	1.31	13.31	1.31	-0.24
1.31	-0.1	1.31	3.5	1.31	14.78	1.31	-0.21
1.31	-0.09	1.31	3.53	1.31	16.68	1.31	-0.17
1.32	-0.07	1.32	3.56	1.32	18.74	1.32	-0.12
1.32	-0.06	1.32	3.59	1.32	20.8	1.32	-0.07
1.32	-0.03	1.32	3.7	1.32	23.22	1.32	0.01
1.33	0.01	1.33	3.81	1.33	25.71	1.33	0.1
1.33	0.05	1.33	3.93	1.33	28.19	1.33	0.19
1.33	0.05	1.33	4.25	1.33	31.03	1.33	0.31
1.34	0.06	1.34	4.58	1.34	33.88	1.34	0.43
1.34	0.06	1.34	4.96	1.34	36.75	1.34	0.56
1.34	0.09	1.34	5.87	1.34	39.69	1.34	0.8
1.35	0.12	1.35	6.78	1.35	42.63	1.35	1.04
1.35	0.16	1.35	7.86	1.35	45.57	1.35	1.3
1.35	0.2	1.35	9.64	1.35	48.53	1.35	1.68
1.36	0.25	1.36	11.43	1.36	51.49	1.36	2.05
1.36	0.3	1.36	13.65	1.36	54.35	1.36	2.47
1.36	0.34	1.36	16.88	1.36	56.97	1.36	2.98
1.37	0.38	1.37	20.11	1.37	59.59	1.37	3.5
1.37	0.42	1.37	23.83	1.37	62.02	1.37	4.09
1.37	0.48	1.37	28.27	1.37	64.18	1.37	4.8
1.38	0.54	1.38	32.71	1.38	66.34	1.38	5.51
1.38	0.59	1.38	37.67	1.38	68.13	1.38	6.31
1.39	0.65	1.39	43.1	1.39	69.58	1.39	7.19
1.39	0.7	1.39	48.53	1.39	71.03	1.39	8.07
1.39	0.76	1.39	53.72	1.39	71.91	1.39	9.01
1.4	0.83	1.4	58.76	1.4	72.46	1.4	9.99
1.4	0.9	1.4	63.81	1.4	73.02	1.4	10.97
1.4	0.97	1.4	68.02	1.4	72.82	1.4	12.06
1.41	1.04	1.41	71.95	1.41	72.38	1.41	13.18
1.41	1.11	1.41	75.89	1.41	71.93	1.41	14.3
1.41	1.17	1.41	78.08	1.41	70.64	1.41	15.32
1.42	1.23	1.42	80	1.42	69.21	1.42	16.33
1.42	1.28	1.42	81.91	1.42	67.78	1.42	17.33
1.42	1.34	1.42	81.76	1.42	65.65	1.42	18.19
1.43	1.41	1.43	81.55	1.43	63.51	1.43	19.04
1.43	1.47	1.43	81.18	1.43	61.32	1.43	19.86
1.43	1.55	1.43	79.19	1.43	58.62	1.43	20.34
1.44	1.63	1.44	77.2	1.44	55.91	1.44	20.82
1.44	1.71	1.44	74.99	1.44	53.21	1.44	21.2
1.44	1.79	1.44	71.9	1.44	50.51	1.44	21.22
1.45	1.88	1.45	68.8	1.45	47.82	1.45	21.23
1.45	1.96	1.45	65.59	1.45	45.11	1.45	21.1
1.45	2.04	1.45	62.1	1.45	42.37	1.45	20.65
1.46	2.13	1.46	58.62	1.46	39.63	1.46	20.2
1.46	2.22	1.46	55.15	1.46	37.08	1.46	19.6
1.46	2.32	1.46	51.7	1.46	34.77	1.46	18.78
1.47	2.42	1.47	48.24	1.47	32.47	1.47	17.95
1.47	2.54	1.47	45.03	1.47	30.3	1.47	17.04
1.48	2.66	1.48	42.01	1.48	28.27	1.48	16.04
1.48	2.79	1.48	38.99	1.48	26.23	1.48	15.04
1.48	2.91	1.48	36.17	1.48	24.49	1.48	14.04
1.49	3.03	1.49	33.47	1.49	22.91	1.49	13.05
1.49	3.15	1.49	30.76	1.49	21.33	1.49	12.06
1.49	3.31	1.49	28.46	1.49	19.97	1.49	11.15
1.5	3.47	1.5	26.28	1.5	18.67	1.5	10.27
1.5	3.64	1.5	24.11	1.5	17.38	1.5	9.39
1.5	3.77	1.5	22.15	1.5	16.35	1.5	8.6
1.51	3.91	1.51	20.23	1.51	15.36	1.51	7.82
1.51	4.04	1.51	18.31	1.51	14.37	1.51	7.04
1.51	4.24	1.51	16.79	1.51	13.6	1.51	6.48
1.52	4.43	1.52	15.29	1.52	12.83	1.52	5.92
1.52	4.63	1.52	13.8	1.52	12.08	1.52	5.37
1.52	4.83	1.52	12.53	1.52	11.51	1.52	4.88
1.53	5.03	1.53	11.26	1.53	10.94	1.53	4.4
1.53	5.23	1.53	10.05	1.53	10.4	1.53	3.94
1.53	5.44	1.53	9.12	1.53	9.94	1.53	3.59
1.54	5.65	1.54	8.18	1.54	9.47	1.54	3.24
1.54	5.83	1.54	7.32	1.54	9.05	1.54	2.91
1.54	5.97	1.54	6.65	1.54	8.7	1.54	2.63
1.55	6.11	1.55	5.97	1.55	8.35	1.55	2.35
1.55	6.23	1.55	5.36	1.55	8.03	1.55	2.1
1.55	6.32	1.55	4.85	1.55	7.74	1.55	1.87
1.56	6.41	1.56	4.33	1.56	7.45	1.56	1.64
1.56	6.45	1.56	3.89	1.56	7.2	1.56	1.44
1.57	6.46	1.57	3.52	1.57	6.99	1.57	1.26
1.57	6.47	1.57	3.15	1.57	6.77	1.57	1.09
1.57	6.43	1.57	2.86	1.57	6.59	1.57	0.97
1.58	6.38	1.58	2.62	1.58	6.42	1.58	0.88
1.58	6.33	1.58	2.37	1.58	6.26	1.58	0.79
1.58	6.26	1.58	2.18	1.58	6.13	1.58	0.7
1.59	6.18	1.59	2.01	1.59	6.01	1.59	0.61
1.59	6.1	1.59	1.84	1.59	5.89	1.59	0.52
1.59	6.04	1.59	1.72	1.59	5.83	1.59	0.46
1.6	5.98	1.6	1.61	1.6	5.79	1.6	0.42
1.6	5.92	1.6	1.5	1.6	5.74	1.6	0.37
1.6	5.97	1.6	1.41	1.6	5.78	1.6	0.32
1.61	6.02	1.61	1.32	1.61	5.82	1.61	0.28
1.61	6.1	1.61	1.24	1.61	5.87	1.61	0.24
1.61	6.38	1.61	1.2	1.61	6	1.61	0.21
1.62	6.67	1.62	1.15	1.62	6.14	1.62	0.19
1.62	7.01	1.62	1.11	1.62	6.31	1.62	0.17
1.62	7.55	1.62	1.06	1.62	6.57	1.62	0.16
1.63	8.09	1.63	1.02	1.63	6.84	1.63	0.15
1.63	8.7	1.63	0.98	1.63	7.13	1.63	0.14
1.63	9.46	1.63	0.96	1.63	7.46	1.63	0.11
1.64	10.22	1.64	0.94	1.64	7.8	1.64	0.09
1.64	10.97	1.64	0.92	1.64	8.15	1.64	0.06
1.64	11.71	1.64	0.9	1.64	8.52	1.64	0.04
1.65	12.46	1.65	0.89	1.65	8.89	1.65	0.01
1.65	13.1	1.65	0.89	1.65	9.21	1.65	0.01
1.66	13.66	1.66	0.91	1.66	9.5	1.66	0.03
1.66	14.22	1.66	0.92	1.66	9.78	1.66	0.04
1.66	14.54	1.66	0.91	1.66	9.95	1.66	0.05
1.67	14.74	1.67	0.89	1.67	10.06	1.67	0.06
1.67	14.95	1.67	0.86	1.67	10.17	1.67	0.06
1.67	14.86	1.67	0.85	1.67	10.16	1.67	0.06
1.68	14.68	1.68	0.85	1.68	10.1	1.68	0.05
1.68	14.51	1.68	0.84	1.68	10.05	1.68	0.04
1.68	14.1	1.68	0.82	1.68	9.83	1.68	0.07
1.69	13.67	1.69	0.8	1.69	9.6	1.69	0.1
1.69	13.24	1.69	0.77	1.69	9.35	1.69	0.13
1.69	12.61	1.69	0.74	1.69	9.01	1.69	0.14
1.7	11.99	1.7	0.71	1.7	8.66	1.7	0.15
1.7	11.37	1.7	0.68	1.7	8.31	1.7	0.16
1.7	10.72	1.7	0.65	1.7	7.94	1.7	0.17
1.71	10.07	1.71	0.61	1.71	7.57	1.71	0.18
1.71	9.43	1.71	0.58	1.71	7.2	1.71	0.19
1.71	8.83	1.71	0.56	1.71	6.84	1.71	0.19
1.72	8.23	1.72	0.54	1.72	6.48	1.72	0.19
1.72	7.65	1.72	0.51	1.72	6.13	1.72	0.19
1.72	7.13	1.72	0.48	1.72	5.8	1.72	0.19
1.73	6.6	1.73	0.45	1.73	5.47	1.73	0.19
1.73	6.13	1.73	0.42	1.73	5.17	1.73	0.19
1.74	5.72	1.74	0.41	1.74	4.91	1.74	0.17
1.74	5.32	1.74	0.4	1.74	4.65	1.74	0.16
1.74	4.94	1.74	0.39	1.74	4.41	1.74	0.15
1.75	4.58	1.75	0.36	1.75	4.17	1.75	0.13
1.75	4.22	1.75	0.34	1.75	3.94	1.75	0.12
1.75	3.91	1.75	0.31	1.75	3.74	1.75	0.12
1.76	3.62	1.76	0.28	1.76	3.55	1.76	0.13
1.76	3.33	1.76	0.24	1.76	3.37	1.76	0.13
1.76	3.08	1.76	0.23	1.76	3.22	1.76	0.14
1.77	2.85	1.77	0.21	1.77	3.08	1.77	0.14
1.77	2.62	1.77	0.2	1.77	2.94	1.77	0.15
1.77	2.43	1.77	0.2	1.77	2.82	1.77	0.13
1.78	2.24	1.78	0.2	1.78	2.7	1.78	0.12
1.78	2.06	1.78	0.2	1.78	2.58	1.78	0.1
1.78	1.9	1.78	0.2	1.78	2.51	1.78	0.08
1.79	1.75	1.79	0.21	1.79	2.44	1.79	0.06
1.79	1.6	1.79	0.21	1.79	2.37	1.79	0.05
1.79	1.5	1.79	0.2	1.79	2.32	1.79	0.06
1.8	1.4	1.8	0.19	1.8	2.26	1.8	0.07
1.8	1.3	1.8	0.19	1.8	2.22	1.8	0.08
1.8	1.21	1.8	0.17	1.8	2.21	1.8	0.06
1.81	1.12	1.81	0.16	1.81	2.19	1.81	0.04
1.81	1.04	1.81	0.15	1.81	2.18	1.81	0.03
1.81	0.99	1.81	0.14	1.81	2.19	1.81	0.02
1.82	0.94	1.82	0.14	1.82	2.19	1.82	0.01
1.82	0.89	1.82	0.15	1.82	2.18	1.82	0
1.83	0.85	1.83	0.16	1.83	2.17	1.83	0.01
1.83	0.81	1.83	0.18	1.83	2.16	1.83	0.01
1.83	0.79	1.83	0.19	1.83	2.16	1.83	0.02
1.84	0.79	1.84	0.18	1.84	2.17	1.84	0.02
1.84	0.79	1.84	0.18	1.84	2.18	1.84	0.03
1.84	0.76	1.84	0.18	1.84	2.17	1.84	0.04
1.85	0.73	1.85	0.17	1.85	2.15	1.85	0.05
1.85	0.7	1.85	0.16	1.85	2.13	1.85	0.06
1.85	0.69	1.85	0.16	1.85	2.11	1.85	0.05
1.86	0.68	1.86	0.16	1.86	2.09	1.86	0.04
1.86	0.68	1.86	0.17	1.86	2.07	1.86	0.02
1.86	0.65	1.86	0.17	1.86	2.02	1.86	0.04
1.87	0.63	1.87	0.17	1.87	1.97	1.87	0.06
1.87	0.61	1.87	0.17	1.87	1.92	1.87	0.08
1.87	0.6	1.87	0.17	1.87	1.84	1.87	0.06
1.88	0.58	1.88	0.18	1.88	1.76	1.88	0.04
1.88	0.58	1.88	0.18	1.88	1.67	1.88	0.02
1.88	0.6	1.88	0.17	1.88	1.58	1.88	0.04
1.89	0.61	1.89	0.16	1.89	1.49	1.89	0.05
1.89	0.63	1.89	0.17	1.89	1.41	1.89	0.06
1.89	0.65	1.89	0.21	1.89	1.39	1.89	0.05
1.9	0.66	1.9	0.25	1.9	1.36	1.9	0.03
1.9	0.68	1.9	0.29	1.9	1.34	1.9	0.03
1.9	0.72	1.9	0.35	1.9	1.34	1.9	0.04
1.91	0.76	1.91	0.4	1.91	1.34	1.91	0.05
1.91	0.77	1.91	0.47	1.91	1.36	1.91	0.05
1.92	0.76	1.92	0.54	1.92	1.41	1.92	0.05
1.92	0.75	1.92	0.62	1.92	1.46	1.92	0.04
1.92	0.74	1.92	0.72	1.92	1.53	1.92	0.04
1.93	0.74	1.93	0.85	1.93	1.62	1.93	0.06
1.93	0.74	1.93	0.97	1.93	1.7	1.93	0.07
1.93	0.74	1.93	1.06	1.93	1.8	1.93	0.07
1.94	0.73	1.94	1.13	1.94	1.91	1.94	0.05
1.94	0.72	1.94	1.2	1.94	2.01	1.94	0.04
1.94	0.74	1.94	1.3	1.94	2.13	1.94	0.04
1.95	0.77	1.95	1.41	1.95	2.25	1.95	0.04
1.95	0.79	1.95	1.51	1.95	2.37	1.95	0.04
1.95	0.81	1.95	1.54	1.95	2.44	1.95	0.06
1.96	0.83	1.96	1.56	1.96	2.5	1.96	0.07
1.96	0.86	1.96	1.58	1.96	2.56	1.96	0.09
1.96	0.89	1.96	1.59	1.96	2.58	1.96	0.08
1.97	0.92	1.97	1.59	1.97	2.6	1.97	0.07
1.97	0.95	1.97	1.6	1.97	2.62	1.97	0.07
1.97	0.99	1.97	1.58	1.97	2.63	1.97	0.07
1.98	1.03	1.98	1.56	1.98	2.65	1.98	0.07
1.98	1.07	1.98	1.55	1.98	2.66	1.98	0.08
1.98	1.13	1.98	1.58	1.98	2.65	1.98	0.09
1.99	1.18	1.99	1.6	1.99	2.64	1.99	0.1
1.99	1.22	1.99	1.6	1.99	2.61	1.99	0.11
1.99	1.24	1.99	1.55	1.99	2.56	1.99	0.12
2	1.26	2	1.51	2	2.52	2	0.12
2	1.24	2	1.44	2	2.44	2	0.12
2.01	1.19	2.01	1.36	2.01	2.32	2.01	0.11
2.01	1.14	2.01	1.29	2.01	2.21	2.01	0.09
2.01	1.06	2.01	1.18	2.01	2.07	2.01	0.09
2.02	0.95	2.02	1.06	2.02	1.92	2.02	0.09
2.02	0.84	2.02	0.94	2.02	1.76	2.02	0.08
2.02	0.71	2.02	0.82	2.02	1.6	2.02	0.08
2.03	0.57	2.03	0.7	2.03	1.43	2.03	0.08
2.03	0.43	2.03	0.57	2.03	1.27	2.03	0.07
2.03	0.34	2.03	0.48	2.03	1.13	2.03	0.07
2.04	0.26	2.04	0.39	2.04	1	2.04	0.07
2.04	0.18	2.04	0.3	2.04	0.87	2.04	0.08
2.04	0.16	2.04	0.25	2.04	0.81	2.04	0.06
2.05	0.14	2.05	0.21	2.05	0.75	2.05	0.03
2.05	0.12	2.05	0.16	2.05	0.69	2.05	0.01
2.05	0.14	2.05	0.17	2.05	0.69	2.05	0.03
2.06	0.16	2.06	0.17	2.06	0.69	2.06	0.05
2.06	0.18	2.06	0.18	2.06	0.69	2.06	0.06
2.06	0.24	2.06	0.2	2.06	0.71	2.06	0.04
2.07	0.29	2.07	0.23	2.07	0.72	2.07	0.01
2.07	0.34	2.07	0.25	2.07	0.74	2.07	0
2.07	0.37	2.07	0.25	2.07	0.74	2.07	0.01
2.08	0.39	2.08	0.25	2.08	0.75	2.08	0.02
2.08	0.42	2.08	0.25	2.08	0.75	2.08	0.02
2.08	0.43	2.08	0.28	2.08	0.73	2.08	0.02
2.09	0.45	2.09	0.3	2.09	0.71	2.09	0.01
2.09	0.43	2.09	0.32	2.09	0.71	2.09	0.01
2.1	0.37	2.1	0.33	2.1	0.72	2.1	0.01
2.1	0.32	2.1	0.34	2.1	0.73	2.1	0.01
2.1	0.26	2.1	0.32	2.1	0.7	2.1	0
2.11	0.2	2.11	0.28	2.11	0.65	2.11	-0.01
2.11	0.14	2.11	0.24	2.11	0.6	2.11	-0.02
2.11	0.1	2.11	0.2	2.11	0.59	2.11	-0.02
2.12	0.08	2.12	0.16	2.12	0.59	2.12	-0.02
2.12	0.05	2.12	0.12	2.12	0.6	2.12	-0.02
2.12	0.07	2.12	0.08	2.12	0.58	2.12	-0.03
2.13	0.1	2.13	0.06	2.13	0.56	2.13	-0.05
2.13	0.13	2.13	0.03	2.13	0.54	2.13	-0.07
2.13	0.19	2.13	0.02	2.13	0.57	2.13	-0.07
2.14	0.26	2.14	0.02	2.14	0.61	2.14	-0.07
2.14	0.32	2.14	0.02	2.14	0.65	2.14	-0.07
2.14	0.43	2.14	0.08	2.14	0.74	2.14	-0.06
2.15	0.54	2.15	0.14	2.15	0.83	2.15	-0.05
2.15	0.66	2.15	0.2	2.15	0.92	2.15	-0.04
2.15	0.78	2.15	0.26	2.15	1	2.15	-0.03
2.16	0.91	2.16	0.33	2.16	1.08	2.16	-0.03
2.16	1.03	2.16	0.39	2.16	1.16	2.16	-0.02
2.16	1.15	2.16	0.46	2.16	1.24	2.16	-0.03
2.17	1.27	2.17	0.53	2.17	1.32	2.17	-0.03
2.17	1.38	2.17	0.6	2.17	1.4	2.17	-0.04
2.17	1.47	2.17	0.67	2.17	1.47	2.17	-0.05
2.18	1.57	2.18	0.74	2.18	1.54	2.18	-0.06
2.18	1.63	2.18	0.79	2.18	1.58	2.18	-0.06
2.19	1.66	2.19	0.81	2.19	1.59	2.19	-0.06
2.19	1.69	2.19	0.83	2.19	1.59	2.19	-0.06
2.19	1.68	2.19	0.83	2.19	1.58	2.19	-0.06
2.2	1.65	2.2	0.82	2.2	1.57	2.2	-0.07
2.2	1.63	2.2	0.82	2.2	1.55	2.2	-0.07
2.2	1.58	2.2	0.81	2.2	1.52	2.2	-0.07
2.21	1.52	2.21	0.8	2.21	1.49	2.21	-0.06
2.21	1.47	2.21	0.79	2.21	1.46	2.21	-0.05
2.21	1.41	2.21	0.76	2.21	1.42	2.21	-0.05
2.22	1.36	2.22	0.74	2.22	1.38	2.22	-0.05
2.22	1.31	2.22	0.71	2.22	1.34	2.22	-0.05
2.22	1.25	2.22	0.7	2.22	1.31	2.22	-0.07
2.23	1.18	2.23	0.69	2.23	1.28	2.23	-0.08
2.23	1.12	2.23	0.67	2.23	1.24	2.23	-0.09
2.23	1.05	2.23	0.65	2.23	1.2	2.23	-0.08
2.24	0.98	2.24	0.63	2.24	1.17	2.24	-0.06
2.24	0.92	2.24	0.61	2.24	1.13	2.24	-0.06
2.24	0.87	2.24	0.59	2.24	1.09	2.24	-0.08
2.25	0.82	2.25	0.58	2.25	1.04	2.25	-0.09
2.25	0.78	2.25	0.57	2.25	1	2.25	-0.1
2.25	0.76	2.25	0.55	2.25	0.97	2.25	-0.08
2.26	0.74	2.26	0.52	2.26	0.93	2.26	-0.06
2.26	0.72	2.26	0.51	2.26	0.9	2.26	-0.05
2.26	0.69	2.26	0.52	2.26	0.89	2.26	-0.07
2.27	0.67	2.27	0.54	2.27	0.87	2.27	-0.08
2.27	0.64	2.27	0.54	2.27	0.86	2.27	-0.09
2.28	0.63	2.28	0.53	2.28	0.84	2.28	-0.08
2.28	0.61	2.28	0.52	2.28	0.82	2.28	-0.07
2.28	0.57	2.28	0.51	2.28	0.78	2.28	-0.08
2.29	0.53	2.29	0.5	2.29	0.74	2.29	-0.09
2.29	0.48	2.29	0.49	2.29	0.69	2.29	-0.11
2.29	0.47	2.29	0.49	2.29	0.66	2.29	-0.1
2.3	0.47	2.3	0.49	2.3	0.63	2.3	-0.1
2.3	0.47	2.3	0.49	2.3	0.6	2.3	-0.09
2.3	0.45	2.3	0.48	2.3	0.56	2.3	-0.1
2.31	0.43	2.31	0.47	2.31	0.53	2.31	-0.11
2.31	0.41	2.31	0.46	2.31	0.5	2.31	-0.12
2.31	0.38	2.31	0.46	2.31	0.47	2.31	-0.12
2.32	0.35	2.32	0.46	2.32	0.45	2.32	-0.12
2.32	0.33	2.32	0.46	2.32	0.42	2.32	-0.12
2.32	0.32	2.32	0.48	2.32	0.38	2.32	-0.11
2.33	0.3	2.33	0.5	2.33	0.33	2.33	-0.11
2.33	0.3	2.33	0.52	2.33	0.3	2.33	-0.11
2.33	0.32	2.33	0.51	2.33	0.3	2.33	-0.1
2.34	0.35	2.34	0.5	2.34	0.3	2.34	-0.09
2.34	0.37	2.34	0.5	2.34	0.3	2.34	-0.09
2.34	0.35	2.34	0.5	2.34	0.28	2.34	-0.11
2.35	0.34	2.35	0.5	2.35	0.26	2.35	-0.12
2.35	0.32	2.35	0.49	2.35	0.25	2.35	-0.13
2.35	0.28	2.35	0.48	2.35	0.25	2.35	-0.12
2.36	0.25	2.36	0.47	2.36	0.26	2.36	-0.1
2.36	0.24	2.36	0.47	2.36	0.26	2.36	-0.11
2.37	0.26	2.37	0.48	2.37	0.25	2.37	-0.13
2.37	0.28	2.37	0.49	2.37	0.23	2.37	-0.14
2.37	0.29	2.37	0.51	2.37	0.22	2.37	-0.15
2.38	0.28	2.38	0.53	2.38	0.21	2.38	-0.15
2.38	0.28	2.38	0.56	2.38	0.2	2.38	-0.15
2.38	0.27	2.38	0.55	2.38	0.19	2.38	-0.14
2.39	0.26	2.39	0.53	2.39	0.19	2.39	-0.13
2.39	0.25	2.39	0.52	2.39	0.18	2.39	-0.12
2.39	0.25	2.39	0.55	2.39	0.18	2.39	-0.12
2.4	0.26	2.4	0.59	2.4	0.18	2.4	-0.13
2.4	0.26	2.4	0.63	2.4	0.18	2.4	-0.13
2.4	0.25	2.4	0.59	2.4	0.17	2.4	-0.13
2.41	0.24	2.41	0.56	2.41	0.16	2.41	-0.14
2.41	0.24	2.41	0.53	2.41	0.15	2.41	-0.14
2.41	0.24	2.41	0.54	2.41	0.13	2.41	-0.14
2.42	0.24	2.42	0.54	2.42	0.11	2.42	-0.14
2.42	0.24	2.42	0.55	2.42	0.1	2.42	-0.14
2.42	0.22	2.42	0.55	2.42	0.11	2.42	-0.15
2.43	0.21	2.43	0.56	2.43	0.12	2.43	-0.16
2.43	0.19	2.43	0.57	2.43	0.12	2.43	-0.16
2.43	0.17	2.43	0.58	2.43	0.1	2.43	-0.15
2.44	0.16	2.44	0.59	2.44	0.07	2.44	-0.14
2.44	0.16	2.44	0.59	2.44	0.05	2.44	-0.15
2.44	0.17	2.44	0.59	2.44	0.04	2.44	-0.16
2.45	0.19	2.45	0.59	2.45	0.03	2.45	-0.17
2.45	0.18	2.45	0.59	2.45	0.02	2.45	-0.18
2.46	0.14	2.46	0.58	2.46	0.01	2.46	-0.17
2.46	0.1	2.46	0.57	2.46	0	2.46	-0.17
2.46	0.08	2.46	0.57	2.46	-0.01	2.46	-0.17
2.47	0.08	2.47	0.56	2.47	-0.01	2.47	-0.17
2.47	0.07	2.47	0.55	2.47	-0.02	2.47	-0.18
2.47	0.07	2.47	0.57	2.47	-0.02	2.47	-0.17
2.48	0.06	2.48	0.59	2.48	-0.02	2.48	-0.17
2.48	0.06	2.48	0.62	2.48	-0.03	2.48	-0.16
2.48	0.05	2.48	0.61	2.48	-0.04	2.48	-0.16
2.49	0.04	2.49	0.6	2.49	-0.05	2.49	-0.16
2.49	0.03	2.49	0.59	2.49	-0.06	2.49	-0.17
2.49	0.03	2.49	0.6	2.49	-0.09	2.49	-0.18
2.5	0.03	2.5	0.6	2.5	-0.11	2.5	-0.19
2.5	0.03	2.5	0.6	2.5	-0.14	2.5	-0.2
2.5	0.01	2.5	0.61	2.5	-0.13	2.5	-0.19
2.51	-0.02	2.51	0.61	2.51	-0.13	2.51	-0.19
2.51	-0.04	2.51	0.62	2.51	-0.13	2.51	-0.19
2.51	-0.03	2.51	0.61	2.51	-0.15	2.51	-0.2
2.52	-0.03	2.52	0.6	2.52	-0.16	2.52	-0.21
2.52	-0.03	2.52	0.59	2.52	-0.18	2.52	-0.21
2.52	-0.04	2.52	0.59	2.52	-0.19	2.52	-0.22
2.53	-0.04	2.53	0.58	2.53	-0.21	2.53	-0.22
2.53	-0.05	2.53	0.58	2.53	-0.23	2.53	-0.23
2.53	-0.06	2.53	0.59	2.53	-0.24	2.53	-0.24
2.54	-0.06	2.54	0.59	2.54	-0.25	2.54	-0.25
2.54	-0.07	2.54	0.6	2.54	-0.26	2.54	-0.25
2.55	-0.07	2.55	0.6	2.55	-0.25	2.55	-0.24
2.55	-0.08	2.55	0.61	2.55	-0.25	2.55	-0.24
2.55	-0.09	2.55	0.61	2.55	-0.25	2.55	-0.23
2.56	-0.1	2.56	0.6	2.56	-0.27	2.56	-0.22
2.56	-0.11	2.56	0.59	2.56	-0.28	2.56	-0.22
2.56	-0.12	2.56	0.58	2.56	-0.28	2.56	-0.24
2.57	-0.13	2.57	0.58	2.57	-0.29	2.57	-0.27
2.57	-0.14	2.57	0.58	2.57	-0.3	2.57	-0.3
2.57	-0.15	2.57	0.57	2.57	-0.3	2.57	-0.29
2.58	-0.16	2.58	0.56	2.58	-0.31	2.58	-0.28
2.58	-0.17	2.58	0.55	2.58	-0.31	2.58	-0.27
2.58	-0.19	2.58	0.56	2.58	-0.3	2.58	-0.29
2.59	-0.21	2.59	0.56	2.59	-0.3	2.59	-0.3
2.59	-0.23	2.59	0.57	2.59	-0.29	2.59	-0.31
2.59	-0.25	2.59	0.57	2.59	-0.3	2.59	-0.33
2.6	-0.26	2.6	0.56	2.6	-0.31	2.6	-0.34
2.6	-0.27	2.6	0.56	2.6	-0.33	2.6	-0.35
2.6	-0.26	2.6	0.54	2.6	-0.36	2.6	-0.34
2.61	-0.26	2.61	0.52	2.61	-0.38	2.61	-0.34
2.61	-0.26	2.61	0.51	2.61	-0.39	2.61	-0.33
2.61	-0.28	2.61	0.52	2.61	-0.37	2.61	-0.33
2.62	-0.29	2.62	0.52	2.62	-0.35	2.62	-0.33
2.62	-0.29	2.62	0.52	2.62	-0.35	2.62	-0.34
2.63	-0.29	2.63	0.52	2.63	-0.36	2.63	-0.35
2.63	-0.28	2.63	0.52	2.63	-0.37	2.63	-0.37
2.63	-0.28	2.63	0.51	2.63	-0.38	2.63	-0.38
2.64	-0.28	2.64	0.48	2.64	-0.39	2.64	-0.38
2.64	-0.29	2.64	0.45	2.64	-0.41	2.64	-0.38
2.64	-0.29	2.64	0.45	2.64	-0.42	2.64	-0.38
2.65	-0.3	2.65	0.47	2.65	-0.44	2.65	-0.37
2.65	-0.3	2.65	0.48	2.65	-0.45	2.65	-0.37
2.65	-0.31	2.65	0.48	2.65	-0.45	2.65	-0.38
2.66	-0.32	2.66	0.48	2.66	-0.45	2.66	-0.39
2.66	-0.34	2.66	0.48	2.66	-0.44	2.66	-0.4
2.66	-0.35	2.66	0.48	2.66	-0.46	2.66	-0.39
2.67	-0.37	2.67	0.48	2.67	-0.47	2.67	-0.39
2.67	-0.39	2.67	0.47	2.67	-0.49	2.67	-0.39
2.67	-0.38	2.67	0.46	2.67	-0.48	2.67	-0.41
2.68	-0.38	2.68	0.45	2.68	-0.48	2.68	-0.43
2.68	-0.38	2.68	0.45	2.68	-0.47	2.68	-0.45
2.68	-0.39	2.68	0.44	2.68	-0.5	2.68	-0.44
2.69	-0.39	2.69	0.44	2.69	-0.54	2.69	-0.44
2.69	-0.4	2.69	0.43	2.69	-0.56	2.69	-0.44
2.69	-0.41	2.69	0.43	2.69	-0.54	2.69	-0.45
2.7	-0.43	2.7	0.43	2.7	-0.53	2.7	-0.46
2.7	-0.43	2.7	0.43	2.7	-0.52	2.7	-0.47
2.7	-0.43	2.7	0.43	2.7	-0.51	2.7	-0.48
2.71	-0.42	2.71	0.42	2.71	-0.5	2.71	-0.49
2.71	-0.42	2.71	0.42	2.71	-0.5	2.71	-0.48
2.72	-0.42	2.72	0.41	2.72	-0.51	2.72	-0.46
2.72	-0.42	2.72	0.41	2.72	-0.52	2.72	-0.44
2.72	-0.43	2.72	0.4	2.72	-0.54	2.72	-0.44
2.73	-0.45	2.73	0.39	2.73	-0.56	2.73	-0.45
2.73	-0.48	2.73	0.39	2.73	-0.58	2.73	-0.46
2.73	-0.49	2.73	0.37	2.73	-0.59	2.73	-0.46
2.74	-0.49	2.74	0.35	2.74	-0.59	2.74	-0.46
2.74	-0.49	2.74	0.33	2.74	-0.6	2.74	-0.46
2.74	-0.5	2.74	0.34	2.74	-0.6	2.74	-0.45
2.75	-0.51	2.75	0.34	2.75	-0.6	2.75	-0.45
2.75	-0.52	2.75	0.35	2.75	-0.6	2.75	-0.44
2.75	-0.53	2.75	0.34	2.75	-0.62	2.75	-0.46
2.76	-0.53	2.76	0.33	2.76	-0.64	2.76	-0.48
2.76	-0.54	2.76	0.32	2.76	-0.66	2.76	-0.5
2.76	-0.55	2.76	0.32	2.76	-0.66	2.76	-0.49
2.77	-0.56	2.77	0.32	2.77	-0.67	2.77	-0.47
2.77	-0.57	2.77	0.31	2.77	-0.67	2.77	-0.46
2.77	-0.58	2.77	0.31	2.77	-0.69	2.77	-0.48
2.78	-0.58	2.78	0.3	2.78	-0.71	2.78	-0.49
2.78	-0.58	2.78	0.3	2.78	-0.72	2.78	-0.5
2.78	-0.58	2.78	0.3	2.78	-0.7	2.78	-0.48
2.79	-0.57	2.79	0.3	2.79	-0.69	2.79	-0.45
2.79	-0.57	2.79	0.31	2.79	-0.68	2.79	-0.44
2.79	-0.59	2.79	0.31	2.79	-0.7	2.79	-0.46
2.8	-0.6	2.8	0.31	2.8	-0.71	2.8	-0.47
2.8	-0.61	2.8	0.32	2.8	-0.72	2.8	-0.47
2.81	-0.61	2.81	0.32	2.81	-0.71	2.81	-0.48
2.81	-0.61	2.81	0.32	2.81	-0.71	2.81	-0.48
2.81	-0.62	2.81	0.31	2.81	-0.71	2.81	-0.48
2.82	-0.62	2.82	0.29	2.82	-0.72	2.82	-0.47
2.82	-0.63	2.82	0.27	2.82	-0.73	2.82	-0.46
2.82	-0.64	2.82	0.26	2.82	-0.73	2.82	-0.45
2.83	-0.66	2.83	0.27	2.83	-0.73	2.83	-0.44
2.83	-0.67	2.83	0.28	2.83	-0.72	2.83	-0.43
2.83	-0.66	2.83	0.27	2.83	-0.74	2.83	-0.45
2.84	-0.64	2.84	0.25	2.84	-0.77	2.84	-0.47
2.84	-0.61	2.84	0.23	2.84	-0.79	2.84	-0.49
2.84	-0.63	2.84	0.23	2.84	-0.78	2.84	-0.48
2.85	-0.65	2.85	0.23	2.85	-0.77	2.85	-0.47
2.85	-0.66	2.85	0.22	2.85	-0.76	2.85	-0.45
2.85	-0.67	2.85	0.22	2.85	-0.76	2.85	-0.44
2.86	-0.68	2.86	0.21	2.86	-0.76	2.86	-0.43
2.86	-0.69	2.86	0.2	2.86	-0.76	2.86	-0.42
2.86	-0.71	2.86	0.19	2.86	-0.79	2.86	-0.44
2.87	-0.73	2.87	0.18	2.87	-0.82	2.87	-0.46
2.87	-0.74	2.87	0.17	2.87	-0.84	2.87	-0.47
2.87	-0.73	2.87	0.17	2.87	-0.82	2.87	-0.47
2.88	-0.72	2.88	0.16	2.88	-0.8	2.88	-0.46
2.88	-0.71	2.88	0.16	2.88	-0.8	2.88	-0.47
2.88	-0.7	2.88	0.16	2.88	-0.81	2.88	-0.48
2.89	-0.68	2.89	0.17	2.89	-0.83	2.89	-0.49
2.89	-0.69	2.89	0.16	2.89	-0.84	2.89	-0.49
2.9	-0.74	2.9	0.15	2.9	-0.85	2.9	-0.48
2.9	-0.78	2.9	0.14	2.9	-0.85	2.9	-0.47
2.9	-0.79	2.9	0.13	2.9	-0.85	2.9	-0.47
2.91	-0.78	2.91	0.12	2.91	-0.84	2.91	-0.47
2.91	-0.77	2.91	0.12	2.91	-0.83	2.91	-0.48
2.91	-0.78	2.91	0.11	2.91	-0.84	2.91	-0.47
2.92	-0.8	2.92	0.1	2.92	-0.85	2.92	-0.47
2.92	-0.82	2.92	0.09	2.92	-0.87	2.92	-0.46
2.92	-0.82	2.92	0.08	2.92	-0.87	2.92	-0.46
2.93	-0.82	2.93	0.07	2.93	-0.87	2.93	-0.45
2.93	-0.81	2.93	0.07	2.93	-0.87	2.93	-0.45
2.93	-0.82	2.93	0.06	2.93	-0.89	2.93	-0.45
2.94	-0.82	2.94	0.05	2.94	-0.91	2.94	-0.44
2.94	-0.83	2.94	0.04	2.94	-0.93	2.94	-0.44
2.94	-0.85	2.94	0.03	2.94	-0.93	2.94	-0.45
2.95	-0.88	2.95	0.02	2.95	-0.93	2.95	-0.46
2.95	-0.9	2.95	0.01	2.95	-0.93	2.95	-0.47
2.95	-0.9	2.95	0	2.95	-0.91	2.95	-0.47
2.96	-0.9	2.96	-0.01	2.96	-0.9	2.96	-0.46
2.96	-0.9	2.96	-0.02	2.96	-0.89	2.96	-0.45
2.96	-0.89	2.96	-0.01	2.96	-0.89	2.96	-0.44
2.97	-0.87	2.97	-0.01	2.97	-0.9	2.97	-0.44
2.97	-0.87	2.97	-0.01	2.97	-0.9	2.97	-0.44
2.97	-0.87	2.97	-0.02	2.97	-0.89	2.97	-0.45
2.98	-0.88	2.98	-0.04	2.98	-0.89	2.98	-0.47
2.98	-0.89	2.98	-0.05	2.98	-0.89	2.98	-0.47
2.99	-0.91	2.99	-0.05	2.99	-0.89	2.99	-0.47
2.99	-0.92	2.99	-0.06	2.99	-0.89	2.99	-0.46
2.99	-0.92	2.99	-0.07	2.99	-0.89	2.99	-0.46
3	-0.92	3	-0.08	3	-0.88	3	-0.47
3	-0.92	3	-0.1	3	-0.88	3	-0.47
3	-0.93	3	-0.11	3	-0.89	3	-0.46
3.01	-0.93	3.01	-0.11	3.01	-0.9	3.01	-0.45
3.01	-0.93	3.01	-0.12	3.01	-0.92	3.01	-0.44
3.01	-0.94	3.01	-0.12	3.01	-0.91	3.01	-0.44
3.02	-0.95	3.02	-0.12	3.02	-0.91	3.02	-0.45
3.02	-0.96	3.02	-0.12	3.02	-0.91	3.02	-0.45
3.02	-0.94	3.02	-0.11	3.02	-0.92	3.02	-0.45
3.03	-0.92	3.03	-0.09	3.03	-0.94	3.03	-0.46
3.03	-0.9	3.03	-0.08	3.03	-0.95	3.03	-0.46
3.03	-0.92	3.03	-0.12	3.03	-0.92	3.03	-0.45
3.04	-0.93	3.04	-0.15	3.04	-0.89	3.04	-0.44
3.04	-0.95	3.04	-0.18	3.04	-0.87	3.04	-0.43
3.04	-0.93	3.04	-0.16	3.04	-0.87	3.04	-0.44
3.05	-0.91	3.05	-0.15	3.05	-0.87	3.05	-0.44
3.05	-0.9	3.05	-0.14	3.05	-0.88	3.05	-0.44
3.05	-0.9	3.05	-0.16	3.05	-0.88	3.05	-0.44
3.06	-0.9	3.06	-0.18	3.06	-0.88	3.06	-0.44
3.06	-0.91	3.06	-0.19	3.06	-0.88	3.06	-0.44
3.06	-0.93	3.06	-0.19	3.06	-0.86	3.06	-0.44
3.07	-0.95	3.07	-0.18	3.07	-0.85	3.07	-0.44
3.07	-0.96	3.07	-0.18	3.07	-0.85	3.07	-0.43
3.08	-0.95	3.08	-0.2	3.08	-0.86	3.08	-0.42
3.08	-0.95	3.08	-0.22	3.08	-0.88	3.08	-0.41
3.08	-0.94	3.08	-0.22	3.08	-0.88	3.08	-0.42
3.09	-0.92	3.09	-0.21	3.09	-0.88	3.09	-0.43
3.09	-0.91	3.09	-0.2	3.09	-0.88	3.09	-0.44
3.09	-0.92	3.09	-0.2	3.09	-0.87	3.09	-0.44
3.1	-0.93	3.1	-0.21	3.1	-0.86	3.1	-0.44
3.1	-0.94	3.1	-0.21	3.1	-0.86	3.1	-0.43
3.1	-0.94	3.1	-0.23	3.1	-0.87	3.1	-0.43
3.11	-0.93	3.11	-0.25	3.11	-0.89	3.11	-0.43
3.11	-0.92	3.11	-0.26	3.11	-0.9	3.11	-0.42
3.11	-0.93	3.11	-0.26	3.11	-0.89	3.11	-0.41
3.12	-0.94	3.12	-0.25	3.12	-0.87	3.12	-0.39
3.12	-0.95	3.12	-0.25	3.12	-0.86	3.12	-0.38
3.12	-0.94	3.12	-0.25	3.12	-0.87	3.12	-0.4
3.13	-0.94	3.13	-0.25	3.13	-0.88	3.13	-0.42
3.13	-0.92	3.13	-0.26	3.13	-0.88	3.13	-0.43
3.13	-0.92	3.13	-0.26	3.13	-0.88	3.13	-0.43
3.14	-0.92	3.14	-0.26	3.14	-0.88	3.14	-0.43

## Sheet: Figure 1d
Gel 1
Sample	Lane	Band No.	Adj. Vol. (Int)	Percentage of bands	Rounded to 2 decimal places
Buffer	13	1 (top)	215612	0.81967	0.82
	13	2 (middle)	6516696	24.7738	24.77
	13	3 (bottom)	19572432	74.4065	74.41
		Total	26304740
ADP	14	1 (top)	7668020	8.57352	8.57
	14	2 (middle)	20846192	23.3079	23.31
	14	3 (bottom)	60924184	68.1186	68.12
		Total	89438396
AMP-PNP	15	1 (top)	12871208	16.3054	16.31
	15	2 (bottom)	66066876	83.6946	83.69
		Total	78938084
Gel 2
Sample	Lane	Band No.	Adj. Vol. (Int)	Percentage of Bands	Rounded to 2 decimal places
Buffer	13	1 (top)	2914600	9.44114	9.44
	13	2 (middle)	7262712	23.5258	23.53
	13	3 (bottom)	20693964	67.0331	67.03
		Total	30871276
ADP	14	1 (top)	6727748	24.2457	24.25
	14	2 (bottom)	21020460	75.7543	75.75
		Total	27748208
AMP-PNP	15	1	20924320	100	100
		Total	20924320
Gel 3
Sample	Lane	Band No.	Adj. Vol. (Int)	Percentage of Bands	Rounded to 2 decimal places
Buffer	11	1 (top)	6413716	10.3926	10.39
	11	2 (middle)	16532812	26.7892	26.79
	11	3 (bottom)	38767828	62.8182	62.82
		Total	61714356
ADP	12	1 (top)	4227272	7.01034	7.01
	12	2 (middle)	17023696	28.2314	28.23
	12	3 (bottom)	39049560	64.7582	64.76
		Total	60300528
AMP-PNP	13	1 (top)	6008256	11.452	11.45
	13	2 (bottom)	46456596	88.548	88.55
		Total	52464852
Grouped Data
Sample		GRP94 Dimer			Complex with 1 NBD
	1	2	3	1	2	3	1
Buffer	74.41	67.03	62.82	24.77	23.53	26.79	0.82
ADP	68.12	75.75	64.76	23.31	24.25	28.23	8.57
AMP-PNP	83.69	100	88.55	16.31	0	11.45	0
Normalised to 1.0
Sample		GRP94 Dimer			Complex with 1 NBD
	1	2	3	1	2	3	1
Buffer	0.7441	0.6703	0.6282	0.2477	0.2353	0.2679	0.0082
ADP	0.6812	0.7575	0.6476	0.2331	0.2425	0.2823	0.0857
AMP-PNP	0.8369	1.000	0.8855	0.1631	0.000	0.1145	0.000

## Sheet: Figure 1e
Gel 1
Sample	Lane	Band No.	Adj. Vol. (Int)	Percentage of bands	Rounded to 2 decimal places
DMSO	9	1 (top)	10761600	12.4078	12.41
	9	2 (middle)	27542172	31.7553	31.76
	9	3 (bottom)	48428796	55.8369	55.84
		Total	86732568
PU-WS13	10	1 (top)	20113476	22.3609	22.36
	10	2 (middle)	32702040	36.3562	36.36
	10	3 (bottom)	37133600	41.2829	41.28
		Total	89949116
Gel 2
Sample	Lane	Band No.	Adj. Vol. (Int)	Percentage of bands	Rounded to 2 decimal places
DMSO	5	1 (top)	7480376	32.31	32.31
	5	2 (bottom)	15671504	67.69	67.69
		Total	23151880
PU-WS13	6	1 (top)	2767844	10.3531	10.35
	6	2 (middle)	9413968	35.2129	35.21
	6	3 (bottom)	14552632	54.434	54.43
		Total	26734444
Gel 3
Sample	Lane	Band No.	Adj. Vol. (Int)	Percentage of bands	Rounded to 2 decimal places
DMSO	5	1 (top)	3902296	7.20022	7.2
	5	2 (middle)	13849784	25.5546	25.55
	5	3 (bottom)	36444812	67.2452	67.25
		Total	54196892
PU-WS13	6	1 (top)	9019148	16.7157	16.72
	6	2 (middle)	19560044	36.2518	36.25
	6	3 (bottom)	25376856	47.0325	47.03
		Total	53956048
Grouped Data
Sample		GRP94 Dimer			Complex with 1 NBD			Complex with 2 NBDs
	1	2	3	1	2	3	1	2	3
DMSO	55.84	67.69	67.25	31.76	32.31	25.55	12.41	0.00	7.20
PU-WS13	41.28	54.43	47.03	36.36	35.21	36.25	22.36	10.35	16.72
Normalised to 1.0
Sample		GRP94 Dimer			Complex with 1 NBD			Complex with 2 NBDs
	1	2	3	1	2	3	1	2	3
DMSO	0.5584	0.6769	0.6725	0.3176	0.3231	0.2555	0.1241	0.000	0.0720
PU-WS13	0.4128	0.5443	0.4703	0.3636	0.3521	0.3625	0.2236	0.1035	0.1672

## Sheet: Figure 3c
seconds	HT2+HyT36 25 °C	HT2+HyT36 37 °C	HT2+6-Chlorohexanol 25 °C	HT2+6-Chlorohexanol 37 °C
0	-40.0946	-39.7713	-40.7693	-39.5238
1	-39.8519	-39.6254	-41.1034	-38.3497
2	-41.8818	-39.9205	-41.9667	-40.9168
3	-40.9428	-40.6577	-41.0582	-38.458
4	-41.2331	-40.5429	-40.3895	-39.407
5	-42.273	-40.2222	-41.0587	-39.2055
6	-41.4914	-39.8067	-42.1481	-39.8089
7	-42.4467	-43.7007	-41.4472	-39.1084
8	-41.9996	-40.3515	-41.238	-39.1492
9	-42.3317	-41.1703	-41.5165	-38.206
10	-39.6949	-39.4764	-39.9435	-37.7597
11	-39.4066	-39.2395	-39.11	-39.467
12	-40.1382	-41.9511	-41.7495	-39.7547
13	-41.2143	-40.4012	-41.6239	-37.8051
14	-40.6335	-44.0287	-40.7602	-39.9237
15	-41.1084	-39.5472	-40.7199	-39.1128
16	-42.1499	-39.9511	-41.4913	-38.9058
17	-41.7282	-41.0662	-41.8471	-37.932
18	-40.4824	-39.8655	-41.5501	-39.4006
19	-40.0995	-41.0825	-41.1588	-38.593
20	-40.105	-39.1225	-40.4336	-37.6553
21	-39.6959	-41.9479	-42.0099	-39.6964
22	-42.1459	-38.8675	-40.3897	-39.4981
23	-41.2925	-38.898	-41.9881	-39.7183
24	-42.5396	-39.7282	-42.2173	-39.6043
25	-40.1644	-39.5572	-42.4842	-41.1086
26	-40.5456	-39.9884	-40.7536	-39.013
27	-39.2045	-41.2223	-39.832	-38.9874
28	-38.5923	-39.0215	-42.3332	-39.055
29	-41.4722	-39.8716	-41.592	-39.7573
30	-41.2963	-38.9582	-40.8459	-37.6913
31	-41.9873	-40.7162	-40.6778	-39.81
32	-41.2318	-39.6127	-41.6573	-40.7419
33	-40.7301	-40.5465	-40.1635	-40.225
34	-40.9833	-41.6506	-37.9185	-39.2004
35	-40.5985	-41.5943	-39.5407	-39.7507
36	-41.7175	-39.5904	-42.2951	-38.214
37	-41.6754	-41.3927	-40.4983	-38.6473
38	-40.9538	-38.8309	-40.0384	-39.4815
39	-38.5122	-40.6543	-39.2841	-38.6544
40	-40.2307	-38.8059	-41.2085	-40.538
41	-39.5958	-39.1347	-42.3037	-39.7206
42	-40.8127	-41.2845	-40.552	-39.2668
43	-42.2608	-42.1883	-41.3027	-39.4669
44	-39.6147	-39.679	-42.817	-40.8804
45	-40.4558	-40.8285	-40.1	-38.2879
46	-42.2714	-40.6159	-40.1228	-39.5629
47	-40.9777	-41.0961	-42.1111	-39.6046
48	-39.2153	-39.9855	-40.7216	-38.4818
49	-40.3914	-40.2689	-41.4427	-39.8234
50	-42.9794	-41.088	-42.7802	-40.6053
51	-41.6372	-39.7601	-40.9892	-39.2075
52	-41.1941	-39.8536	-39.1695	-40.576
53	-39.1452	-40.4422	-41.5265	-39.2156
54	-38.5061	-39.1102	-41.0477	-39.6382
55	-41.9331	-39.6963	-41.7299	-38.0472
56	-42.4121	-40.3764	-40.0005	-37.2686
57	-43.2391	-41.3892	-40.937	-38.3004
58	-43.0756	-41.6289	-41.3642	-36.985
59	-40.5722	-40.2008	-41.4383	-39.5129
60	-40.8957	-38.346	-40.959	-40.1125
61	-43.0461	-39.7335	-39.2373	-38.5499
62	-42.6265	-41.2028	-41.6945	-38.0961
63	-39.2988	-40.7268	-41.0766	-39.1978
64	-40.6137	-39.7723	-40.081	-39.4115
65	-40.0413	-40.2078	-41.4862	-38.5096
66	-40.4973	-39.2497	-42.1388	-39.4408
67	-40.0527	-41.1237	-41.0458	-40.0161
68	-40.281	-39.6145	-42.5604	-39.9571
69	-40.6647	-40.729	-42.2495	-38.247
70	-41.6206	-39.0247	-41.8625	-38.7164
71	-42.4631	-40.988	-42.4998	-39.5373
72	-40.33	-41.2877	-39.5947	-36.9753
73	-42.1885	-41.0034	-40.73	-39.2657
74	-39.985	-40.464	-41.7161	-38.3416
75	-42.0435	-39.6711	-39.7686	-39.5007
76	-42.0601	-40.0402	-40.2409	-40.3525
77	-40.4884	-41.5078	-41.7821	-39.2015
78	-42.6401	-38.569	-41.0029	-38.9883
79	-40.8433	-39.3014	-40.2439	-37.7201
80	-41.7688	-41.414	-39.0879	-38.3409
81	-41.8478	-41.5228	-41.1534	-38.4127
82	-40.4839	-39.4854	-42.7141	-39.8568
83	-42.3234	-40.4257	-40.8591	-37.6264
84	-41.9274	-41.6753	-39.7451	-39.4807
85	-40.5119	-38.7135	-39.5475	-39.0246
86	-39.5036	-38.778	-40.8077	-38.7841
87	-42.5849	-39.1404	-40.6174	-38.6559
88	-41.5512	-40.0185	-41.2322	-39.3185
89	-40.0377	-41.9387	-40.7562	-40.2586
90	-40.1788	-39.5207	-40.9135	-38.9266
91	-41.0769	-40.5757	-41.1168	-39.87
92	-41.0707	-40.3559	-42.53	-39.8991
93	-38.7414	-41.7285	-41.1685	-40.3446
94	-39.4014	-38.7182	-40.8724	-38.9803
95	-43.4373	-40.7026	-41.5282	-38.701
96	-41.3493	-40.5201	-42.4265	-38.8288
97	-42.2059	-39.9425	-40.9235	-38.9259
98	-42.7852	-41.009	-41.8735	-38.8767
99	-40.4051	-40.2352	-39.0131	-39.0796
100	-42.3406	-40.6725	-40.3903	-41.108
101	-40.0241	-39.6129	-40.8227	-37.2627
102	-40.1622	-38.7883	-41.8142	-38.9012
103	-41.4737	-37.551	-41.7657	-38.6826
104	-39.7675	-38.0811	-40.3235	-38.1466
105	-39.8339	-39.1279	-39.6971	-38.7683
106	-38.5345	-40.4481	-42.292	-39.4954
107	-41.4001	-40.2938	-42.154	-39.7946
108	-40.6675	-41.4826	-41.6467	-37.9796
109	-41.9821	-40.3962	-42.6484	-40.656
110	-42.2545	-39.0789	-41.4186	-39.1451
111	-39.9622	-38.8553	-40.5991	-39.0563
112	-41.7426	-39.4054	-41.2376	-40.5274
113	-42.6814	-39.9848	-40.9726	-40.4741
114	-43.2623	-38.1457	-43.1437	-39.7011
115	-41.1169	-41.2652	-40.5354	-40.1998
116	-38.3422	-40.1876	-41.6109	-40.143
117	-40.9101	-41.0775	-40.728	-39.0696
118	-41.0911	-40.1359	-40.6974	-39.2015
119	-42.1825	-40.1659	-43.4906	-38.4189
120	-40.4025	-40.2135	-42.12	-40.3278
121	-40.9791	-38.6237	-43.1981	-39.918
122	-40.8869	-37.8529	-42.1406	-40.9677
123	-40.2044	-40.6553	-39.5829	-39.8567
124	-38.7589	-39.4931	-41.7083	-39.066
125	-42.3224	-37.515	-42.0222	-40.43
126	-41.0146	-38.6815	-40.2023	-38.0596
127	-42.5603	-37.2798	-40.0013	-39.8154
128	-43.3836	-39.6168	-41.8981	-40.5575
129	-40.5249	-40.2586	-40.9133	-38.6346
130	-41.4078	-39.7105	-41.5394	-39.66
131	-41.655	-41.1174	-41.8565	-40.7835
132	-39.8908	-39.1498	-40.9272	-40.6037
133	-40.5218	-39.2198	-41.6778	-38.5321
134	-40.8374	-39.0869	-41.6038	-38.7069
135	-41.7499	-38.4734	-41.2011	-39.5513
136	-42.2437	-39.197	-42.6054	-39.0461
137	-40.9671	-40.1366	-42.0548	-37.807
138	-39.4136	-38.7002	-41.9661	-38.9857
139	-41.8072	-36.608	-42.4074	-38.5368
140	-42.2914	-39.7104	-38.6431	-37.3475
141	-41.5875	-37.671	-40.6816	-38.0626
142	-42.1336	-39.4026	-41.1532	-38.7205
143	-41.3049	-40.8618	-41.4275	-39.4763
144	-40.5632	-38.7163	-40.4598	-38.2628
145	-42.6075	-41.2816	-41.6766	-37.9733
146	-42.1098	-38.3444	-42.3639	-38.9851
147	-42.1603	-38.4907	-40.0165	-39.0597
148	-39.815	-39.1697	-40.0069	-39.5883
149	-40.8716	-39.8703	-42.044	-38.824
150	-43.9402	-39.0073	-42.0351	-38.0021
151	-41.6334	-39.6179	-41.8648	-38.0449
152	-40.5075	-38.8276	-41.9473	-38.6185
153	-39.3584	-38.68	-40.758	-40.0231
154	-41.861	-38.1986	-42.03	-38.2033
155	-40.5827	-37.8057	-43.1733	-40.6565
156	-39.3834	-39.3882	-40.5078	-40.3895
157	-41.3652	-39.5435	-41.4115	-39.1588
158	-41.6264	-38.6038	-41.2702	-38.7976
159	-41.6166	-39.6282	-42.97	-37.8537
160	-40.5151	-39.4607	-40.5103	-37.3684
161	-41.3937	-38.9454	-41.6902	-38.332
162	-40.5174	-39.7317	-42.4967	-38.752
163	-42.0766	-39.2396	-41.5993	-39.904
164	-41.7531	-39.0165	-41.2319	-39.6686
165	-42.3428	-38.3763	-43.5438	-40.5897
166	-42.8779	-37.0447	-41.0815	-39.2218
167	-41.7493	-40.0158	-42.4027	-39.2129
168	-40.0845	-38.4144	-42.6344	-38.426
169	-40.5617	-38.1916	-39.8139	-38.0607
170	-41.9581	-39.4856	-40.4545	-41.176
171	-41.7321	-38.5757	-40.7654	-40.7175
172	-40.6797	-39.0859	-40.6285	-38.6907
173	-39.2222	-37.6451	-41.1678	-40.6408
174	-39.6655	-38.8838	-39.9591	-41.1383
175	-40.9948	-37.5947	-40.9625	-40.2191
176	-43.7136	-37.6007	-41.661	-37.1363
177	-40.9504	-37.6699	-42.9016	-38.6829
178	-41.161	-38.0124	-40.3017	-38.5469
179	-41.5834	-39.6976	-40.604	-40.37
180	-41.0705	-38.7115	-40.2498	-39.332
181	-41.1168	-39.2083	-42.1635	-40.6814
182	-42.9796	-38.3481	-41.4039	-37.6544
183	-39.271	-37.1383	-41.5697	-38.0602
184	-38.9207	-37.9954	-40.3112	-38.4371
185	-40.8586	-38.6177	-42.0591	-39.1909
186	-41.8063	-37.8389	-42.6026	-38.4191
187	-41.4546	-38.9885	-40.5827	-38.3673
188	-41.3361	-38.8569	-43.4404	-37.6376
189	-40.2991	-40.219	-42.8766	-38.6673
190	-42.346	-38.6819	-42.0476	-40.2232
191	-40.0081	-38.2565	-40.3626	-39.1468
192	-39.7822	-38.1788	-40.5467	-39.4803
193	-41.7794	-38.9786	-41.9215	-39.5078
194	-41.6774	-38.7715	-41.2238	-40.211
195	-39.791	-36.9695	-40.3123	-38.9123
196	-41.4569	-41.0992	-43.1228	-39.8979
197	-40.8717	-38.3911	-40.9247	-40.3619
198	-41.256	-38.0481	-42.8376	-38.957
199	-40.0518	-38.7683	-41.1848	-39.4967
200	-41.3995	-37.5711	-42.4782	-38.9308
201	-41.2058	-38.143	-41.029	-39.5662
202	-42.3041	-38.6601	-42.0513	-38.0762
203	-40.458	-39.1775	-43.0329	-38.6678
204	-39.8186	-39.215	-40.3583	-37.9281
205	-40.9241	-40.084	-42.3736	-40.4372
206	-41.2352	-36.7401	-41.8432	-38.4576
207	-40.1437	-39.6877	-40.5118	-38.5887
208	-40.9165	-39.6135	-40.6346	-39.8119
209	-42.0798	-39.2649	-41.1486	-38.4277
210	-42.3513	-39.6521	-42.3696	-38.0837
211	-41.7624	-38.9513	-42.2953	-38.5432
212	-41.324	-36.7647	-39.1597	-40.4592
213	-40.7204	-38.4976	-41.3522	-39.3565
214	-41.6102	-37.629	-42.5102	-39.1486
215	-38.5284	-38.9724	-42.4865	-38.2975
216	-40.67	-38.8996	-40.7603	-39.6778
217	-39.4133	-37.3108	-42.6963	-39.9267
218	-38.9379	-39.8105	-40.4522	-38.0648
219	-40.8248	-39.1932	-41.6334	-38.3714
220	-41.7752	-39.6555	-41.0727	-39.6427
221	-41.2168	-38.2378	-42.5145	-39.5029
222	-39.7772	-39.0107	-40.8237	-38.8939
223	-39.7756	-37.6714	-42.0959	-40.4324
224	-40.1121	-37.132	-41.0471	-39.3772
225	-42.2148	-38.1795	-39.9416	-39.0416
226	-40.1117	-38.0917	-41.2422	-40.8754
227	-39.9086	-38.9623	-44.5396	-39.9919
228	-40.5463	-38.7325	-42.1752	-38.5281
229	-40.8373	-38.8826	-40.9767	-41.2954
230	-41.7187	-37.6914	-40.6627	-39.8488
231	-39.665	-38.7026	-41.5638	-39.5665
232	-39.2587	-37.3313	-39.3362	-38.9759
233	-40.0262	-38.4667	-40.5	-39.297
234	-39.2712	-37.0874	-40.0109	-37.641
235	-39.6608	-37.9348	-41.8103	-40.0674
236	-42.0163	-39.5263	-42.2761	-38.8596
237	-40.7015	-38.6794	-41.6148	-40.5759
238	-42.2093	-38.1763	-39.8005	-41.7208
239	-41.4291	-40.6378	-42.9104	-39.432
240	-40.2223	-39.0594	-38.8894	-38.2509
241	-39.4195	-39.6586	-41.0488	-39.0413
242	-38.2078	-38.4446	-42.7162	-39.9854
243	-41.3553	-37.7471	-40.0772	-37.3536
244	-41.0305	-37.4648	-40.428	-40.4712
245	-40.5494	-38.2411	-39.3193	-39.5953
246	-40.1199	-37.458	-42.8136	-39.0703
247	-43.0544	-38.6962	-39.6554	-39.5211
248	-40.8724	-38.363	-40.9565	-38.6366
249	-41.43	-37.9272	-43.0755	-38.5228
250	-39.9417	-38.0673	-41.4688	-38.7648
251	-43.2601	-37.0391	-41.0114	-38.8151
252	-42.5354	-36.7412	-41.6958	-38.2023
253	-40.5432	-37.4151	-41.3681	-39.0591
254	-40.318	-38.7726	-42.3873	-39.8806
255	-41.6501	-37.5941	-39.9024	-37.9634
256	-41.7962	-38.7229	-41.009	-39.6846
257	-40.9213	-36.7597	-41.4327	-40.1859
258	-39.4723	-37.2193	-41.4982	-39.4534
259	-41.2255	-39.2841	-40.3571	-38.0797
260	-40.768	-37.6979	-40.8105	-39.1657
261	-41.054	-38.8243	-40.7421	-39.4034
262	-40.388	-37.144	-41.9996	-39.8819
263	-40.5095	-38.6975	-41.9387	-39.7359
264	-39.3359	-38.1658	-43.0547	-39.5417
265	-41.9938	-38.1924	-41.6009	-38.8122
266	-41.2972	-38.3913	-40.064	-39.1575
267	-41.6782	-39.0553	-39.5265	-38.0561
268	-41.8438	-39.0831	-41.9572	-40.9276
269	-40.0776	-38.2675	-40.9814	-39.04
270	-40.7999	-37.8249	-41.3637	-38.906
271	-40.3376	-37.587	-41.4274	-38.2328
272	-40.1702	-37.9421	-39.7857	-39.0506
273	-42.0732	-39.4951	-42.2522	-39.7041
274	-41.3128	-38.5273	-40.6105	-38.5525
275	-41.896	-39.3336	-41.7876	-38.7788
276	-39.6012	-37.4644	-43.0406	-37.947
277	-39.876	-38.2947	-41.5552	-37.9027
278	-40.3394	-36.9848	-42.6906	-37.7741
279	-39.7809	-37.8429	-42.3029	-38.8842
280	-41.4452	-36.8468	-41.4494	-37.1633
281	-43.4173	-38.3655	-41.011	-38.9643
282	-41.3041	-38.7664	-40.4418	-39.5557
283	-41.1825	-36.7092	-42.3851	-39.6651
284	-41.6131	-37.116	-40.8045	-41.4492
285	-40.2707	-37.1375	-40.858	-40.0424
286	-40.6283	-39.5542	-41.7218	-39.2291
287	-43.3752	-38.9187	-41.4915	-39.7258
288	-39.2421	-38.1958	-40.4895	-39.964
289	-41.7617	-37.3577	-41.5249	-39.8542
290	-40.3073	-37.7264	-40.1515	-40.267
291	-40.2107	-37.2307	-41.2028	-38.728
292	-38.6426	-38.0163	-42.2043	-39.2529
293	-40.6446	-39.0518	-41.6628	-38.8073
294	-42.4412	-38.696	-41.5797	-41.1131
295	-40.2757	-38.359	-43.3581	-39.3441
296	-41.6437	-37.1245	-40.9753	-39.1332
297	-42.6833	-37.0807	-41.5377	-40.158
298	-41.9079	-36.5148	-39.2675	-40.2018
299	-42.8476	-36.306	-39.5703	-38.4471
300	-41.6022	-38.0729	-41.3055	-38.7094
301	-41.9155	-37.5132	-42.2291	-38.9861
302	-41.2312	-37.1379	-42.4352	-39.7871
303	-39.1948	-36.9292	-41.2747	-38.7784
304	-44.2462	-36.5626	-42.215	-40.2663
305	-42.7358	-38.4817	-41.4095	-40.0394
306	-39.9139	-36.9406	-41.991	-38.901
307	-41.5156	-36.7135	-40.6546	-39.3696
308	-40.4116	-39.6602	-41.819	-38.6022
309	-41.3747	-37.2474	-41.2353	-39.4369
310	-41.0153	-38.3677	-40.9262	-40.2489
311	-41.019	-35.0341	-42.4813	-40.2367
312	-40.5359	-36.8979	-39.7156	-40.9009
313	-40.1783	-37.641	-41.5979	-38.2624
314	-40.5397	-35.9751	-42.0135	-38.4004
315	-40.5707	-39.315	-41.0517	-40.4104
316	-40.5415	-37.9463	-42.2464	-38.8888
317	-41.2811	-37.3232	-40.2633	-40.5
318	-38.6474	-38.5413	-41.2197	-37.8296
319	-40.4522	-37.1514	-41.5184	-40.6508
320	-42.5417	-38.6399	-39.8843	-39.36
321	-42.1783	-38.2824	-41.9891	-39.6144
322	-40.4468	-36.6342	-40.0707	-39.214
323	-40.3358	-38.4033	-41.114	-39.0176
324	-41.3097	-37.6131	-41.8253	-38.0795
325	-39.5588	-37.2781	-40.0028	-38.9468
326	-40.2462	-39.5089	-41.4492	-40.6533
327	-43.0936	-39.0929	-41.082	-39.6232
328	-41.9881	-37.3454	-38.9665	-37.3786
329	-44.239	-36.8528	-41.4189	-38.5508
330	-39.1849	-37.0027	-38.7842	-38.0744
331	-40.3884	-36.7876	-42.3144	-39.2414
332	-40.2317	-37.3661	-41.526	-39.8944
333	-38.7864	-38.1142	-41.9143	-38.7044
334	-39.1457	-39.1568	-42.0949	-36.5008
335	-39.4355	-37.6539	-39.9847	-39.7353
336	-40.8179	-39.3414	-40.2613	-38.761
337	-41.0227	-36.988	-41.4979	-38.911
338	-40.9143	-37.9922	-41.4805	-40.2404
339	-40.8621	-38.4422	-39.8984	-40.1545
340	-40.5042	-36.9057	-41.613	-37.6242
341	-41.4328	-37.061	-43.2833	-38.3451
342	-41.5359	-37.707	-41.821	-38.9718
343	-38.9036	-36.6657	-43.1414	-39.528
344	-40.728	-36.2382	-39.6832	-39.202
345	-40.4736	-36.7764	-40.098	-39.9713
346	-39.3975	-37.2264	-41.5121	-37.3887
347	-40.6934	-38.2655	-40.6237	-39.9489
348	-41.214	-36.7917	-42.6712	-37.8414
349	-40.798	-37.717	-41.0567	-39.0687
350	-41.0973	-36.4897	-42.0822	-40.4501
351	-39.8864	-36.4846	-43.7452	-40.9361
352	-39.9091	-37.6516	-40.362	-38.9466
353	-41.4894	-37.066	-40.3104	-37.6156
354	-41.6268	-37.4008	-40.2468	-40.1546
355	-42.6081	-35.6135	-40.4646	-39.3093
356	-38.3834	-36.8048	-41.6743	-40.5413
357	-40.3739	-36.7596	-44.3996	-39.1072
358	-39.9974	-36.6861	-41.2728	-38.9278
359	-40.5552	-38.1568	-42.3356	-39.1385
360	-40.237	-39.7075	-41.552	-40.0639
361	-42.2549	-36.5735	-41.4466	-38.6826
362	-40.2519	-36.7238	-42.8677	-39.2896
363	-40.1262	-38.2682	-40.0999	-38.9457
364	-42.2743	-36.8356	-40.6448	-38.1306
365	-42.6312	-36.7533	-42.872	-38.9422
366	-39.6328	-36.2456	-40.7476	-38.5762
367	-39.8494	-36.2519	-41.8341	-38.7819
368	-43.0734	-36.9654	-42.6912	-39.3128
369	-41.4708	-37.487	-41.0777	-39.1372
370	-41.7194	-37.9679	-42.71	-38.8345
371	-40.7766	-36.6141	-43.4041	-40.1298
372	-41.4184	-36.1027	-40.4595	-39.5954
373	-41.509	-36.6474	-39.9747	-38.9316
374	-41.6249	-35.1151	-40.1488	-38.643
375	-43.4466	-38.9296	-40.8192	-39.4714
376	-40.3284	-37.0966	-40.4775	-40.0684
377	-40.5833	-38.5572	-40.9407	-38.9672
378	-43.2604	-36.7786	-40.6914	-39.165
379	-38.9738	-37.325	-43.4368	-39.6563
380	-39.2573	-37.3115	-41.891	-38.0647
381	-41.5578	-35.9421	-40.3444	-39.3648
382	-40.5187	-36.3951	-42.7234	-38.7724
383	-41.0014	-35.2338	-41.2377	-37.4587
384	-39.3123	-37.4693	-42.3313	-37.3566
385	-39.4825	-37.5155	-44.0557	-40.5164
386	-40.6846	-35.9521	-40.2476	-38.9878
387	-40.9986	-37.1618	-42.8236	-39.1662
388	-39.1447	-36.9748	-42.2731	-37.9924
389	-40.5968	-36.5696	-41.6058	-40.0398
390	-40.1345	-35.95	-40.4742	-39.5504
391	-42.2386	-36.27	-39.6991	-39.8493
392	-43.5187	-37.5136	-41.3432	-39.2795
393	-42.6836	-40.4199	-40.4169	-39.1933
394	-39.728	-38.6274	-41.728	-38.4775
395	-41.3895	-38.1428	-40.3144	-38.559
396	-40.9093	-38.3957	-42.175	-38.0923
397	-40.8321	-35.7956	-42.4309	-39.8784
398	-41.9667	-36.9893	-40.3474	-38.4367
399	-40.402	-37.9591	-42.2454	-38.2683
400	-40.3339	-36.0666	-38.9374	-39.5794
401	-42.7914	-35.1477	-40.4466	-38.7409
402	-41.2795	-36.6013	-41.7379	-39.6114
403	-40.1788	-36.8619	-40.7214	-38.8534
404	-41.9718	-36.0412	-42.3392	-38.136
405	-42.4981	-37.7246	-39.9408	-40.6096
406	-40.4105	-36.3634	-42.6987	-39.2791
407	-41.0286	-36.0751	-41.907	-39.4534
408	-40.8231	-35.3573	-41.7938	-36.821
409	-41.1954	-37.0733	-41.8459	-37.61
410	-39.7345	-36.1879	-40.1562	-38.5919
411	-37.0772	-36.1473	-38.9458	-39.8935
412	-41.7145	-36.9782	-42.7368	-40.7683
413	-42.7256	-36.7964	-38.7512	-38.0791
414	-40.401	-37.2017	-40.4976	-38.538
415	-40.0864	-35.8528	-40.3167	-39.0247
416	-40.7588	-38.18	-41.8915	-40.8281
417	-39.9684	-39.4629	-40.6217	-38.7409
418	-39.5027	-35.8196	-40.4018	-37.65
419	-42.4482	-36.6686	-41.1703	-38.606
420	-41.0451	-37.0833	-41.5627	-37.3961
421	-40.3658	-38.0083	-41.3889	-40.6611
422	-42.8591	-37.4835	-41.7349	-38.9466
423	-40.0627	-35.9064	-40.976	-37.6439
424	-37.9541	-38.0608	-40.2416	-39.2602
425	-42.7619	-36.6806	-41.4183	-39.7029
426	-38.9713	-35.5313	-41.8999	-38.6404
427	-40.3198	-35.6875	-42.4642	-39.6801
428	-39.8989	-35.9518	-41.6067	-40.1385
429	-40.7111	-36.771	-41.1959	-39.5416
430	-40.7013	-36.9882	-39.1203	-37.976
431	-40.6876	-37.4647	-40.4416	-39.6933
432	-40.88	-37.4249	-40.4502	-40.3597
433	-39.5759	-36.4073	-42.2757	-36.5609
434	-39.7365	-35.9904	-40.7634	-36.9529
435	-39.9143	-35.6132	-40.6582	-36.8956
436	-40.745	-37.5305	-41.8198	-37.5271
437	-39.8397	-36.5304	-41.0837	-38.2951
438	-42.1818	-35.9388	-42.8396	-40.2512
439	-38.8625	-38.4064	-42.7641	-37.3189
440	-43.4151	-36.8335	-39.9941	-38.6556
441	-40.3517	-35.867	-40.2602	-39.0104
442	-41.4807	-36.6542	-40.5105	-36.3641
443	-41.2107	-35.7901	-42.9594	-39.2814
444	-42.5381	-35.6441	-40.857	-37.7436
445	-39.5104	-36.5059	-40.7495	-38.9975
446	-41.0392	-37.3179	-42.1546	-40.2741
447	-39.4252	-37.2986	-41.7111	-38.6309
448	-39.6835	-36.8073	-40.7288	-39.6059
449	-41.3957	-35.7301	-40.4811	-39.1289
450	-41.788	-37.2844	-41.0024	-38.8525
451	-44.5289	-35.3337	-41.7399	-39.3328
452	-42.8619	-37.0125	-41.729	-39.078
453	-41.3135	-37.5225	-40.1266	-38.6179
454	-38.5541	-35.8758	-41.3148	-39.9165
455	-40.5094	-36.35	-42.1263	-37.044
456	-42.887	-36.5195	-40.9154	-38.4806
457	-41.5322	-36.7307	-41.7782	-39.2813
458	-41.837	-35.5091	-40.5108	-38.2519
459	-41.2838	-36.4406	-41.2294	-38.2126
460	-40.9785	-36.2998	-41.7123	-37.9929
461	-41.6684	-36.6566	-41.9806	-39.6712
462	-40.7361	-33.96	-41.126	-40.0418
463	-39.7659	-37.3858	-41.7674	-39.814
464	-40.5521	-35.9453	-43.0793	-38.7031
465	-40.6433	-36.3716	-39.4709	-37.9106
466	-41.9268	-34.6384	-42.1612	-38.7527
467	-42.5981	-35.7202	-41.4067	-38.8136
468	-40.429	-36.3431	-40.8008	-39.5705
469	-41.3315	-34.7907	-42.8533	-37.0786
470	-42.7966	-38.4109	-41.6841	-39.466
471	-42.0286	-36.2408	-41.6045	-39.1904
472	-40.879	-36.4429	-42.1571	-39.1206
473	-41.3225	-36.4492	-40.347	-42.1203
474	-41.291	-35.8719	-41.5326	-38.6208
475	-41.3446	-35.1793	-42.0721	-41.6235
476	-41.0495	-36.7426	-40.9131	-37.8375
477	-42.0264	-36.0624	-41.6934	-39.7246
478	-39.7411	-35.9631	-41.8554	-39.2565
479	-41.266	-35.8415	-42.3926	-38.4782
480	-39.2486	-37.0206	-42.5648	-39.7406
481	-41.588	-34.4681	-41.8623	-39.0463
482	-41.3399	-36.8581	-40.6078	-37.406
483	-41.0366	-35.6011	-41.4213	-41.9703
484	-42.1545	-35.4158	-39.3734	-38.5147
485	-41.099	-35.3087	-39.9541	-39.5225
486	-40.4517	-36.0338	-42.4671	-38.4327
487	-40.3657	-37.1214	-42.6939	-38.3734
488	-40.5774	-36.9369	-42.5485	-38.9506
489	-41.2596	-34.5487	-39.7432	-41.5214
490	-40.8469	-37.2937	-40.3994	-38.7347
491	-42.0847	-36.951	-43.0118	-39.4425
492	-41.3803	-36.1452	-41.458	-40.3321
493	-42.2931	-37.0051	-42.07	-40.6052
494	-40.7964	-36.2417	-41.7736	-39.7766
495	-39.017	-35.9053	-41.1186	-38.6461
496	-42.684	-34.6491	-41.1016	-39.0925
497	-39.3822	-35.6578	-42.3372	-39.5939
498	-40.2507	-35.7507	-41.0232	-39.966
499	-38.226	-34.7973	-41.302	-37.427
500	-42.1236	-36.6443	-41.7386	-38.6881
501	-42.7579	-35.5637	-40.6695	-38.7997
502	-41.8748	-34.8945	-43.1694	-39.6772
503	-40.9231	-36.0943	-40.1445	-38.6367
504	-41.1532	-35.8705	-42.0923	-39.716
505	-42.8126	-36.9147	-40.9172	-38.791
506	-41.7202	-36.6888	-40.7295	-38.4334
507	-39.7152	-35.6779	-42.7932	-40.1226
508	-40.3507	-36.2959	-42.0755	-40.0582
509	-40.9587	-36.3763	-41.9622	-38.8696
510	-38.8824	-36.0482	-41.768	-37.3279
511	-41.6046	-36.6572	-41.9685	-39.0545
512	-40.7805	-36.167	-40.0321	-38.3247
513	-39.8986	-36.6271	-41.719	-39.0289
514	-40.4702	-35.3541	-42.2231	-40.5488
515	-40.6048	-36.7847	-39.5861	-40.9913
516	-41.0602	-35.8266	-42.3721	-39.5194
517	-40.1299	-36.4598	-42.1327	-40.5931
518	-40.5084	-35.4541	-41.4781	-39.5581
519	-42.4312	-35.0952	-39.9283	-40.221
520	-41.9152	-36.7968	-42.3595	-40.298
521	-41.3788	-36.7761	-40.7681	-38.5324
522	-41.0568	-35.305	-41.6658	-37.4972
523	-40.9202	-35.6307	-42.3458	-38.9603
524	-39.7947	-36.5199	-40.2541	-40.5014
525	-40.0726	-34.9863	-41.9467	-38.5966
526	-41.1196	-35.5061	-42.8884	-37.0094
527	-41.0697	-37.5799	-41.1992	-40.2971
528	-41.6558	-36.2823	-40.8133	-39.9051
529	-42.5612	-35.8632	-39.6152	-38.6493
530	-42.2119	-36.233	-42.1256	-37.9095
531	-42.0258	-35.3855	-40.8136	-40.3156
532	-42.2296	-36.0933	-41.153	-40.7738
533	-39.0136	-34.5424	-41.369	-38.867
534	-40.9485	-36.0486	-41.6748	-39.516
535	-40.8722	-36.5715	-41.7215	-40.0699
536	-41.227	-36.4061	-42.1592	-37.3063
537	-40.6457	-35.7663	-42.8827	-38.2368
538	-41.6414	-36.6798	-40.9907	-39.3527
539	-41.6631	-36.675	-42.6497	-38.6239
540	-40.1136	-35.8478	-42.1472	-38.3488
541	-41.1066	-36.8028	-40.8824	-38.7792
542	-39.7452	-34.8031	-42.9834	-37.1805
543	-43.4398	-35.1191	-42.29	-40.3417
544	-39.232	-36.5817	-39.8522	-39.2877
545	-40.9753	-36.3628	-40.847	-38.4557
546	-42.4755	-33.6524	-39.9425	-39.4838
547	-41.7819	-37.139	-42.2032	-39.6318
548	-38.6979	-37.0308	-41.8963	-37.079
549	-42.3725	-35.6278	-41.4306	-39.5496
550	-41.8866	-32.9966	-43.0403	-39.6595
551	-40.3865	-36.9474	-41.9417	-38.1772
552	-40.9868	-35.6763	-42.6202	-38.8002
553	-42.7531	-37.5439	-41.3486	-40.289
554	-39.5857	-36.501	-42.7453	-37.9297
555	-40.1844	-35.5597	-41.5609	-40.2802
556	-41.6485	-35.0165	-40.7128	-41.1074
557	-41.5848	-36.0522	-39.5892	-39.1542
558	-41.9417	-35.8742	-40.726	-41.1104
559	-42.1732	-35.3271	-40.8068	-39.5027
560	-41.2233	-36.6045	-42.5161	-40.578
561	-41.5253	-37.2783	-41.6257	-42.0618
562	-40.7681	-33.8564	-41.6715	-39.0347
563	-41.8142	-35.4175	-42.5036	-38.7385
564	-40.3089	-34.5648	-41.1689	-39.2392
565	-41.2536	-34.6316	-42.1181	-40.0224
566	-41.0771	-36.2775	-41.9067	-40.1292
567	-42.7959	-36.2911	-42.1645	-38.6618
568	-40.5782	-36.738	-43.114	-37.8362
569	-39.8373	-36.1854	-42.4677	-38.9825
570	-41.2197	-36.6874	-41.0898	-38.0749
571	-40.7519	-33.8545	-40.8271	-37.9537
572	-40.2316	-35.85	-42.3723	-40.6044
573	-40.7287	-36.9357	-41.5968	-39.0274
574	-39.7558	-34.6022	-41.7534	-38.8236
575	-38.1876	-35.1752	-41.4726	-37.9161
576	-41.6848	-35.3602	-39.5483	-39.0395
577	-42.6794	-36.6747	-41.4891	-38.7221
578	-42.0237	-34.6629	-41.9393	-39.2271
579	-40.1518	-35.3835	-40.3901	-38.8486
580	-41.7547	-36.8488	-41.8571	-39.6952
581	-39.9234	-34.9538	-42.2241	-36.6179
582	-40.0517	-35.4124	-40.36	-38.5118
583	-41.5351	-35.209	-43.3496	-40.6941
584	-38.5414	-34.3501	-41.9594	-38.5392
585	-39.8893	-37.1752	-39.6747	-39.5609
586	-41.5271	-34.9199	-42.1799	-38.3987
587	-39.4559	-36.0718	-42.016	-38.6032
588	-40.7547	-36.195	-41.566	-38.5139
589	-39.6897	-36.9221	-40.9296	-38.7955
590	-40.3555	-34.3347	-41.2131	-39.4572
591	-41.4733	-35.9368	-43.119	-38.5866
592	-41.9892	-35.1225	-42.0364	-40.3562
593	-42.0219	-35.8712	-41.4608	-38.3209
594	-41.7182	-35.6621	-40.924	-40.4812
595	-41.5105	-34.5035	-39.3796	-37.9849
596	-41.3185	-34.4225	-40.1503	-37.6178
597	-40.9863	-36.4271	-43.3582	-41.6054
598	-40.0824	-34.2472	-42.3591	-38.2128
599	-42.0252	-35.495	-41.9604	-39.0122
600	-40.9692	-37.6307	-42.5934	-38.8993
601	-40.9285	-34.2455	-42.2579	-41.6526
602	-38.5334	-33.5362	-42.1459	-38.3415
603	-41.3916	-35.7727	-42.113	-40.456
604	-42.1387	-35.56	-42.3396	-39.3363
605	-39.8052	-35.3842	-41.9214	-39.8965
606	-40.7504	-36.7212	-41.1868	-38.3961
607	-40.4138	-34.8427	-42.3876	-38.1539
608	-42.4616	-35.2794	-40.2458	-38.8312
609	-39.8713	-34.4514	-42.0929	-40.1966
610	-41.058	-34.372	-40.9295	-38.887
611	-41.5512	-35.6594	-41.6023	-38.7942
612	-39.1171	-35.6359	-40.4035	-39.0526
613	-42.1827	-35.4342	-40.1605	-40.6536
614	-42.0138	-34.8316	-40.5436	-36.9028
615	-40.6887	-34.9019	-42.2757	-39.737
616	-41.2755	-36.9524	-40.2969	-38.0128
617	-40.4347	-34.0715	-42.0801	-39.9985
618	-38.1036	-34.4831	-40.9497	-39.3437
619	-40.2246	-32.866	-41.3911	-39.1255
620	-40.9965	-36.4992	-40.409	-39.7777
621	-43.3277	-36.1504	-41.1462	-39.0196
622	-41.8222	-35.6758	-42.6179	-39.597
623	-42.4753	-34.2375	-41.4619	-38.5739
624	-39.2436	-34.5938	-41.2368	-39.6981
625	-41.3038	-35.7351	-42.9339	-37.9492
626	-41.2307	-35.897	-42.5168	-38.5287
627	-42.9267	-34.4874	-40.9914	-38.9352
628	-40.3968	-35.3125	-42.6655	-38.5773
629	-37.6927	-34.4588	-41.1782	-36.9133
630	-41.6307	-36.5283	-42.2731	-39.8636
631	-41.8045	-36.3485	-42.5219	-40.3139
632	-40.977	-35.8036	-42.0179	-40.0643
633	-41.9826	-35.6741	-40.0501	-38.1637
634	-40.539	-35.6411	-41.4038	-37.9678
635	-41.2297	-37.5592	-42.1918	-37.517
636	-41.1873	-36.0132	-40.2152	-36.9975
637	-41.9668	-35.6872	-43.2861	-39.7543
638	-39.2164	-34.3384	-40.1485	-41.3069
639	-40.3672	-33.458	-41.7863	-38.2764
640	-41.962	-36.6661	-42.589	-38.1189
641	-39.6743	-35.8797	-39.6573	-37.6338
642	-41.7127	-35.5511	-41.1364	-38.7187
643	-40.6934	-33.867	-41.6758	-35.8861
644	-41.9041	-36.5751	-39.3057	-37.7786
645	-39.5214	-36.1227	-38.7587	-39.0317
646	-39.4915	-36.353	-42.3438	-39.9874
647	-39.1286	-35.8823	-40.6908	-39.3115
648	-40.8981	-34.156	-40.7848	-38.9849
649	-40.9048	-34.3664	-41.1998	-40.6604
650	-39.9475	-34.4008	-42.3549	-38.4616
651	-41.903	-36.803	-42.0804	-35.784
652	-41.2271	-35.6404	-40.5173	-38.7337
653	-39.5055	-33.9376	-43.0263	-38.03
654	-42.581	-36.4487	-41.5696	-37.6332
655	-39.9991	-36.3113	-41.1161	-39.9763
656	-42.723	-34.4205	-42.443	-36.8479
657	-40.9111	-35.9156	-42.0562	-37.9431
658	-42.0022	-34.3932	-41.5546	-38.4268
659	-41.6673	-36.1523	-42.3649	-39.3305
660	-41.6623	-33.4445	-40.9469	-39.4508
661	-39.2906	-35.5436	-42.1127	-37.4976
662	-41.8573	-34.1577	-43.0629	-38.556
663	-42.7789	-35.5398	-40.6391	-39.8275
664	-41.3506	-34.9158	-42.112	-37.486
665	-41.6579	-34.59	-40.1893	-38.2735
666	-41.4725	-34.3695	-41.5064	-38.5352
667	-41.4197	-35.151	-41.1301	-39.065
668	-39.9535	-34.7605	-41.6303	-39.4172
669	-38.3418	-34.8167	-40.4727	-39.0025
670	-42.1145	-35.6342	-40.4658	-39.9814
671	-41.5087	-37.018	-41.8632	-40.2017
672	-41.7642	-35.139	-41.7463	-38.3909
673	-40.3983	-35.0603	-41.1863	-40.738
674	-39.0363	-36.2247	-40.8382	-37.6875
675	-38.4091	-34.5091	-41.1496	-37.0046
676	-41.1035	-34.1371	-40.6196	-40.2952
677	-39.068	-35.9953	-41.2026	-38.8576
678	-41.542	-34.3872	-43.6238	-40.1951
679	-41.2656	-34.7414	-40.1678	-38.435
680	-41.9269	-35.7575	-40.4344	-39.8947
681	-41.3842	-36.8263	-39.1062	-39.1218
682	-41.1727	-35.3168	-41.8339	-39.3295
683	-40.8083	-35.4128	-39.9932	-38.6939
684	-43.5196	-35.3171	-40.4102	-38.68
685	-40.0451	-35.0653	-41.9626	-40.2144
686	-39.6637	-34.6482	-42.5195	-40.5847
687	-39.4587	-34.8413	-39.9593	-40.1198
688	-40.5593	-36.7604	-40.9971	-37.6105
689	-40.1862	-35.9745	-40.3845	-39.5341
690	-41.4745	-34.7612	-40.8709	-39.3829
691	-39.849	-34.9953	-42.5345	-37.9008
692	-41.5787	-34.1242	-41.3852	-39.4305
693	-41.8851	-35.5365	-41.1115	-39.0496
694	-41.1118	-37.1426	-41.2766	-38.2654
695	-41.9873	-35.8735	-40.7605	-41.7472
696	-39.7641	-33.998	-42.7425	-39.6514
697	-42.3606	-35.9355	-41.9638	-39.4559
698	-40.4817	-33.1631	-43.7903	-39.4017
699	-40.4736	-35.3884	-41.8281	-38.8618
700	-39.5503	-34.8847	-42.8005	-39.1879
701	-39.9741	-35.3538	-39.9323	-40.3708
702	-39.0129	-35.4147	-41.2917	-38.2247
703	-42.0905	-34.0301	-42.5362	-38.1306
704	-41.8705	-34.6949	-40.6706	-39.5541
705	-40.7723	-35.3124	-41.3524	-38.2181
706	-41.9992	-34.7354	-40.9829	-38.5637
707	-39.4967	-34.8272	-40.9971	-38.5297
708	-40.3959	-35.1536	-41.0971	-40.6072
709	-40.9485	-36.0583	-43.0308	-37.9365
710	-42.5507	-34.8954	-41.4082	-39.3211
711	-38.3828	-35.7447	-42.0218	-40.7791
712	-43.0351	-34.9945	-39.6592	-40.3191
713	-42.1285	-35.5221	-39.1566	-40.0809
714	-40.3457	-35.2064	-41.3617	-39.3185
715	-41.691	-35.7565	-42.6533	-40.5995
716	-41.5693	-35.9261	-43.7351	-39.0414
717	-43.4138	-34.9043	-39.6647	-38.1411
718	-40.9089	-34.5947	-40.9144	-38.8709
719	-42.8339	-33.1734	-41.0582	-39.7826
720	-40.7412	-34.5267	-42.6887	-38.426
721	-40.0973	-34.9212	-41.3585	-37.777
722	-39.1274	-34.4077	-42.2198	-38.3799
723	-40.8626	-34.2735	-41.2169	-39.4933
724	-40.7962	-34.7395	-42.718	-38.8268
725	-40.6139	-34.4239	-41.452	-39.8362
726	-41.0433	-35.5561	-40.8971	-39.7247
727	-39.6979	-35.2255	-41.0409	-38.0225
728	-41.4043	-34.2201	-41.1329	-37.5652
729	-42.985	-34.5354	-40.2088	-37.8919
730	-41.5259	-34.4214	-41.5859	-39.3336
731	-39.8235	-35.8239	-40.9119	-39.3342
732	-41.0376	-37.3225	-40.3803	-39.5672
733	-43.9958	-34.7763	-41.8396	-37.7758
734	-42.5709	-34.9201	-42.1208	-40.7239
735	-40.6573	-33.7442	-42.0267	-38.8939
736	-41.6218	-34.3243	-42.2451	-37.8118
737	-41.6336	-35.143	-43.4844	-37.8143
738	-41.2564	-35.5073	-43.4747	-39.3687
739	-39.7771	-35.7457	-40.7224	-40.2568
740	-39.8567	-36.7575	-41.6963	-40.4698
741	-41.5525	-34.6245	-43.1526	-39.9055
742	-42.2208	-33.4231	-42.6654	-38.9621
743	-40.8973	-34.3567	-40.7014	-40.0581
744	-42.381	-34.3173	-41.8497	-40.2584
745	-39.9152	-34.8144	-39.8095	-38.2247
746	-40.1741	-36.4631	-42.2156	-39.5764
747	-40.3975	-35.8498	-39.2823	-37.9823
748	-41.9342	-34.5095	-42.9015	-40.5235
749	-40.3802	-36.0334	-42.3361	-39.8547
750	-42.6838	-34.6467	-42.7133	-39.7448
751	-40.5753	-34.3888	-42.3312	-38.6235
752	-40.6477	-34.0071	-41.914	-39.2046
753	-40.3783	-34.4597	-39.6471	-38.0764
754	-42.1407	-35.0453	-41.6087	-38.4474
755	-41.7185	-36.2156	-42.2639	-39.5041
756	-41.6328	-34.7123	-41.4909	-38.3476
757	-40.2089	-34.8395	-41.7578	-37.7366
758	-41.0785	-34.5081	-41.6796	-38.5806
759	-41.7847	-35.2909	-42.5662	-38.5787
760	-39.9892	-33.8643	-41.2915	-39.3797
761	-39.9034	-36.8336	-41.3709	-38.2402
762	-38.7424	-34.7778	-42.4752	-38.93
763	-40.6038	-34.9047	-41.2102	-38.7826
764	-42.2149	-35.9898	-40.976	-37.8866
765	-42.9009	-35.0541	-41.4059	-39.1858
766	-40.9924	-34.7215	-41.2927	-40.4169
767	-40.2125	-34.0955	-41.0777	-38.0704
768	-41.8418	-35.0676	-40.0891	-39.5062
769	-41.6605	-34.3742	-41.3003	-39.4767
770	-39.4902	-35.0068	-40.8859	-38.3859
771	-41.138	-34.2613	-42.3091	-37.9407
772	-41.2222	-32.0906	-41.3956	-36.4046
773	-39.85	-35.0985	-41.3791	-40.1511
774	-40.5353	-35.4279	-39.7354	-39.3722
775	-39.4696	-35.7045	-42.0782	-38.6169
776	-39.3079	-36.6605	-39.7608	-40.807
777	-40.195	-35.7146	-41.6915	-39.494
778	-40.3848	-34.571	-40.5444	-39.5347
779	-40.8066	-35.1095	-42.0233	-39.7321
780	-42.6885	-33.5846	-40.4371	-40.2091
781	-42.1562	-35.6786	-43.0553	-40.161
782	-43.1162	-36.7516	-40.9731	-40.0157
783	-39.992	-33.1107	-42.0878	-39.8759
784	-41.6836	-34.1336	-42.9686	-39.4223
785	-42.2067	-34.2232	-41.0984	-38.3922
786	-41.2016	-35.1259	-42.3353	-38.1583
787	-40.7855	-36.4585	-42.5219	-39.8873
788	-40.667	-35.0977	-40.3315	-40.403
789	-39.9661	-35.6457	-41.2406	-38.7427
790	-41.691	-35.3773	-41.7428	-40.6836
791	-40.4706	-34.1927	-43.787	-36.0005
792	-41.7774	-35.2624	-43.5021	-39.648
793	-41.7041	-33.3873	-42.3091	-39.8513
794	-41.3467	-34.812	-41.5697	-39.2583
795	-39.9842	-35.394	-43.0347	-37.9006
796	-39.3972	-33.6928	-42.0475	-41.4589
797	-40.7427	-35.3115	-41.5678	-39.7048
798	-38.7176	-35.9306	-40.9848	-37.2488
799	-39.3745	-34.0609	-41.0358	-38.7685
800	-41.6703	-35.5769	-40.756	-38.8623
801	-40.3136	-33.986	-42.5571	-38.8115
802	-42.9695	-36.3329	-41.3017	-38.2311
803	-40.8388	-34.2856	-40.7762	-40.49
804	-39.5907	-35.305	-41.76	-39.6039
805	-41.6397	-35.6823	-41.4344	-40.0308
806	-43.9861	-34.6649	-42.7294	-40.9556
807	-39.2912	-37.0242	-40.6496	-38.1718
808	-40.3772	-34.2319	-40.5102	-39.0476
809	-39.9486	-33.4618	-42.5733	-37.4608
810	-40.6392	-35.9661	-42.3279	-40.863
811	-40.997	-36.0485	-41.9408	-39.7577
812	-40.7144	-34.1124	-39.122	-39.5046
813	-42.9832	-34.8444	-40.9563	-39.3252
814	-40.4214	-35.001	-43.1003	-39.0102
815	-39.3789	-34.8157	-43.1009	-38.2391
816	-41.5931	-35.6556	-42.3072	-39.5103
817	-39.7308	-36.8022	-40.4834	-38.2077
818	-39.6038	-34.8093	-42.1811	-38.7361
819	-39.2291	-34.4548	-40.6511	-39.9379
820	-41.7864	-33.5772	-41.0179	-38.8534
821	-41.4262	-35.232	-42.179	-39.0518
822	-41.7968	-34.4464	-42.4334	-40.0943
823	-40.4965	-32.7696	-41.0544	-37.6517
824	-40.0712	-34.3003	-41.5412	-38.4627
825	-38.0899	-35.0257	-44.4678	-38.6699
826	-41.4462	-36.2873	-41.0275	-39.4642
827	-40.1066	-35.0067	-38.9642	-37.7944
828	-39.6605	-33.8146	-41.7417	-37.9062
829	-41.3324	-36.1315	-41.0871	-38.3865
830	-40.8414	-33.6765	-40.7597	-38.1625
831	-43.9664	-34.5787	-41.3054	-38.8768
832	-40.6521	-35.7206	-42.4103	-39.1052
833	-42.1759	-33.5997	-40.8307	-38.0824
834	-43.0429	-35.321	-41.9351	-37.9072
835	-40.8034	-35.1826	-40.673	-38.4409
836	-40.1235	-34.5474	-41.2175	-39.0889
837	-39.6726	-35.2824	-43.1162	-39.0151
838	-42.043	-35.4129	-41.7684	-39.8773
839	-39.3044	-34.4485	-41.0307	-39.5165
840	-40.3371	-35.2079	-41.0841	-38.1416
841	-40.1667	-35.035	-42.2134	-39.2458
842	-41.6058	-34.0392	-41.411	-37.7538
843	-41.1443	-33.499	-41.8148	-40.6561
844	-40.776	-35.0933	-40.8647	-38.5946
845	-42.1289	-35.6415	-41.1038	-38.8078
846	-39.4823	-35.1645	-39.7299	-36.7358
847	-40.5329	-36.5184	-41.7124	-36.9647
848	-42.9574	-35.2576	-41.4321	-39.8197
849	-39.5328	-33.5691	-42.69	-40.0253
850	-42.5144	-33.5468	-42.06	-38.1655
851	-42.1081	-34.7479	-40.2439	-39.9753
852	-40.6774	-34.4856	-43.2329	-38.6124
853	-40.5976	-35.5984	-41.5593	-39.5484
854	-42.0278	-36.4792	-39.7392	-38.6687
855	-41.4903	-34.3218	-41.9749	-36.9453
856	-40.0632	-35.3012	-42.5552	-38.1647
857	-38.7937	-33.3801	-40.5098	-39.4011
858	-40.7518	-33.1858	-41.1347	-38.8234
859	-41.0808	-35.2035	-40.9248	-38.6288
860	-40.753	-35.6395	-42.4177	-37.9771
861	-41.2441	-36.7075	-41.6148	-38.0799
862	-40.3253	-34.1808	-40.3159	-39.0915
863	-40.9441	-35.4989	-43.8797	-38.2854
864	-40.8778	-36.0145	-41.6264	-37.7807
865	-40.0071	-34.3399	-42.1646	-39.7597
866	-40.8644	-35.7772	-42.1714	-38.1678
867	-42.8624	-33.462	-39.9259	-39.5093
868	-41.2155	-33.3058	-42.5553	-40.2905
869	-41.509	-35.1794	-41.9029	-38.0999
870	-40.724	-35.1162	-40.3376	-39.5832
871	-41.7756	-35.5306	-41.5234	-39.4143
872	-40.3129	-33.7703	-39.8485	-38.701
873	-41.5193	-36.093	-39.942	-38.5761
874	-39.1602	-34.3286	-41.4454	-40.1659
875	-40.2228	-33.3402	-43.2057	-39.9058
876	-40.8437	-35.2647	-42.9178	-39.1677
877	-39.7099	-35.3159	-42.6832	-38.964
878	-40.8361	-34.1394	-41.8564	-37.3457
879	-41.0524	-34.725	-42.756	-37.6782
880	-41.0766	-35.8447	-41.1359	-36.6509
881	-38.4179	-33.8228	-41.1055	-38.7591
882	-41.2456	-34.4064	-42.179	-38.7785
883	-43.8693	-33.8742	-42.5376	-39.1401
884	-42.2605	-33.217	-41.7506	-38.0735
885	-41.7495	-34.4008	-41.8481	-36.8131
886	-39.0351	-34.7331	-41.0526	-38.7854
887	-39.8969	-34.4151	-40.3405	-38.529
888	-39.5714	-32.6627	-40.8787	-37.4419
889	-39.9606	-35.3533	-43.5344	-40.5931
890	-40.0709	-35.4474	-41.5577	-38.5578
891	-41.0992	-36.323	-42.0081	-38.6502
892	-40.7524	-34.0875	-42.6827	-39.3784
893	-40.76	-35.1341	-42.1574	-38.9681
894	-40.6426	-36.0224	-42.3477	-37.5549
895	-44.0555	-33.8729	-41.8065	-38.676
896	-39.4213	-34.9027	-41.6032	-38.7994
897	-40.7351	-34.3111	-41.5342	-38.8482
898	-39.658	-34.4768	-41.6242	-38.6851
899	-39.5795	-34.1582	-42.3675	-39.349
900	-39.4273	-33.6027	-40.1191	-38.658
901	-39.7108	-33.9082	-37.4602	-37.5846
902	-41.8571	-33.253	-41.5288	-39.8484
903	-40.6957	-33.9236	-42.8261	-38.8746
904	-41.3799	-33.9597	-39.7481	-37.6542
905	-39.1823	-33.6748	-40.6484	-39.5478
906	-41.4002	-34.382	-41.5689	-38.6964
907	-41.2412	-33.7354	-41.1069	-37.619
908	-39.3637	-35.9317	-41.755	-39.901
909	-40.4589	-34.4976	-43.4655	-39.3216
910	-39.9963	-35.8229	-41.7211	-37.7234
911	-38.8558	-35.4049	-42.6251	-37.8422
912	-40.648	-33.4164	-42.7167	-39.2186
913	-39.7784	-35.3333	-40.6519	-37.0337
914	-39.9669	-34.433	-40.8445	-40.0951
915	-38.5969	-34.2322	-38.3687	-38.1311
916	-41.1993	-35.4368	-39.8664	-37.9072
917	-41.2378	-34.711	-42.3982	-39.234
918	-41.4534	-34.5382	-40.1368	-38.086
919	-41.471	-34.0453	-39.4306	-40.5816
920	-39.3655	-35.687	-39.5982	-37.9591
921	-41.0005	-34.4594	-42.7665	-38.9265
922	-41.1905	-35.4659	-40.7465	-39.295
923	-40.4465	-33.0228	-40.9173	-38.6294
924	-42.2137	-33.8657	-40.6221	-38.3686
925	-41.2409	-33.8404	-40.9484	-40.0796
926	-41.0598	-33.2411	-42.7882	-39.3969
927	-42.3593	-32.7795	-41.7546	-38.1451
928	-41.7516	-33.7709	-43.5553	-39.9333
929	-40.291	-33.5243	-40.6316	-39.9079
930	-42.4455	-32.594	-41.0932	-38.3087
931	-41.5331	-33.7952	-42.0317	-38.1465
932	-42.4117	-33.8411	-41.7279	-38.9562
933	-39.7156	-34.8601	-40.7672	-38.8979
934	-40.9346	-33.9299	-42.0484	-41.3022
935	-40.0912	-35.7867	-40.5394	-40.362
936	-40.6323	-33.636	-41.7968	-39.4785
937	-40.7064	-33.0713	-40.5667	-38.0853
938	-41.5499	-35.1733	-41.0026	-40.732
939	-41.9692	-34.0497	-42.1285	-37.6519
940	-39.4017	-33.8971	-41.4345	-36.8446
941	-42.0508	-34.2666	-42.5246	-37.614
942	-41.758	-34.4135	-42.2175	-38.6776
943	-41.9211	-34.6053	-40.2872	-38.9988
944	-39.5613	-35.2257	-42.294	-39.3884
945	-38.857	-35.6616	-41.8937	-37.1913
946	-43.0428	-35.4468	-42.7075	-35.8893
947	-40.6673	-35.0891	-41.6423	-38.5504
948	-41.2167	-37.5336	-41.6386	-37.8258
949	-40.3953	-35.7988	-40.8982	-39.2357
950	-39.8093	-34.2054	-42.2987	-39.6171
951	-41.0342	-32.8704	-40.5589	-38.6452
952	-41.329	-33.2323	-41.963	-38.5138
953	-38.6996	-34.9899	-43.3648	-40.2592
954	-39.3774	-34.2893	-43.6683	-40.2943
955	-40.8217	-36.8431	-40.7895	-39.1879
956	-40.4256	-35.2064	-42.502	-39.9614
957	-40.2489	-34.5675	-40.9974	-38.9991
958	-40.3609	-34.603	-43.0656	-37.4215
959	-41.9301	-32.347	-41.9966	-40.074
960	-41.4113	-32.5418	-41.0467	-39.3961
961	-40.5607	-33.3626	-41.3087	-38.5543
962	-42.6029	-33.8817	-42.3444	-38.8718
963	-40.8416	-35.0089	-41.2965	-39.8239
964	-40.3234	-33.9113	-41.7959	-39.1492
965	-39.9819	-34.5795	-42.1079	-39.4204
966	-37.9597	-34.3945	-42.6503	-39.4429
967	-41.654	-32.7985	-41.5108	-38.0521
968	-41.6473	-33.8164	-41.5823	-38.5864
969	-41.0271	-35.036	-42.8716	-39.6219
970	-38.498	-34.0452	-42.2383	-39.3673
971	-39.1604	-34.9138	-41.4638	-39.1364
972	-40.7837	-35.0724	-43.1476	-38.159
973	-40.596	-33.1154	-41.6232	-38.1015
974	-41.2121	-33.8767	-41.2548	-38.4946
975	-40.5763	-33.2493	-40.1621	-37.6627
976	-41.1956	-33.8658	-40.0248	-38.3978
977	-39.0183	-34.2741	-40.9812	-38.4968
978	-40.305	-33.8997	-43.7019	-39.1258
979	-39.8931	-33.957	-42.0387	-37.2715
980	-39.6929	-33.4354	-42.5674	-38.5026
981	-39.9316	-33.2184	-41.8741	-38.5745
982	-41.293	-34.0502	-39.622	-39.5683
983	-39.5991	-34.2791	-43.2694	-37.914
984	-41.5195	-35.7322	-42.6924	-38.2196
985	-41.9821	-34.388	-41.2561	-40.7011
986	-40.0967	-32.5324	-42.0744	-38.4505
987	-41.7722	-32.4584	-40.9262	-37.9674
988	-41.2176	-33.3111	-40.6294	-38.925
989	-40.5197	-33.9707	-41.1806	-39.9056
990	-38.7659	-34.3948	-42.2371	-39.2181
991	-41.2672	-35.4898	-43.2814	-38.9221
992	-38.9187	-34.5653	-42.0593	-36.7114
993	-39.4307	-34.5339	-42.6181	-36.6886
994	-42.5837	-33.2838	-41.7023	-37.5827
995	-41.4182	-33.3238	-41.3874	-39.8383
996	-42.4474	-34.0435	-40.0698	-39.5831
997	-40.1727	-33.6631	-41.0586	-37.2585
998	-41.6244	-35.2127	-41.886	-39.2967
999	-40.7902	-34.0168	-41.9324	-37.185
1000	-41.0551	-34.1946	-42.3167	-38.8861
1001	-39.921	-33.6935	-41.9741	-38.2225
1002	-41.3203	-35.3546	-43.0429	-38.0033
1003	-40.7941	-34.0051	-43.4752	-38.1246
1004	-41.3409	-33.7245	-41.4491	-41.3463
1005	-41.5712	-33.7885	-42.3717	-39.0844
1006	-42.7263	-34.8491	-42.3193	-38.44
1007	-41.1631	-34.3169	-39.9462	-40.1325
1008	-40.7349	-33.4777	-42.4336	-38.8412
1009	-40.609	-33.5722	-40.5815	-39.4685
1010	-40.261	-33.2936	-41.5205	-38.1822
1011	-38.8109	-33.4995	-42.4319	-39.1375
1012	-42.6591	-33.8036	-42.6362	-37.3445
1013	-39.6426	-33.7142	-41.5291	-39.4141
1014	-40.4533	-34.7494	-40.5419	-39.5361
1015	-42.9208	-33.373	-41.6818	-39.186
1016	-41.9358	-34.3535	-42.3137	-38.5795
1017	-38.8528	-34.43	-41.941	-37.3695
1018	-38.2942	-34.3654	-43.2267	-38.075
1019	-39.0858	-33.0455	-42.9116	-37.0735
1020	-38.4589	-33.7941	-41.7719	-37.8324
1021	-40.3929	-33.4331	-41.4396	-37.957
1022	-40.2734	-33.4764	-42.1429	-37.26
1023	-42.1925	-33.1835	-41.4229	-37.5803
1024	-40.7852	-34.8322	-40.0725	-39.4757
1025	-41.2028	-33.9295	-43.3324	-36.9943
1026	-41.4315	-34.74	-41.9466	-38.3565
1027	-39.224	-33.7844	-42.7801	-38.1785
1028	-39.819	-34.8588	-42.1878	-38.1702
1029	-41.3454	-34.3298	-42.034	-37.7153
1030	-41.0667	-33.9985	-42.074	-40.178
1031	-42.4879	-32.9411	-41.8511	-40.117
1032	-40.1958	-35.4699	-42.4608	-38.1458
1033	-40.3712	-33.9852	-40.298	-39.6555
1034	-39.7319	-35.5105	-40.9417	-39.6591
1035	-41.9639	-34.8368	-41.1913	-38.9409
1036	-40.6112	-34.2553	-41.5506	-39.0949
1037	-41.782	-35.477	-42.9096	-38.2196
1038	-40.5267	-35.0848	-42.1363	-40.1919
1039	-42.6671	-32.5988	-42.3734	-40.4672
1040	-41.2421	-34.7588	-41.1057	-38.2103
1041	-41.9744	-34.2481	-42.3041	-37.8381
1042	-40.8454	-33.1146	-43.0626	-38.5439
1043	-41.8487	-34.5627	-43.0002	-39.0061
1044	-41.7281	-32.3284	-40.9721	-36.5461
1045	-40.7543	-31.4685	-42.4552	-37.6343
1046	-40.79	-33.0437	-42.6206	-39.5563
1047	-39.8553	-33.5041	-43.6539	-37.3664
1048	-42.3963	-33.391	-41.352	-38.101
1049	-39.7436	-34.4749	-41.5605	-37.6543
1050	-42.7101	-36.4306	-39.8135	-39.4331
1051	-39.9634	-33.9135	-41.9985	-39.8656
1052	-40.0876	-32.8187	-41.3484	-37.4383
1053	-41.3818	-32.8553	-39.8134	-38.0937
1054	-41.1944	-33.9648	-42.3608	-38.0147
1055	-39.1924	-36.572	-40.2313	-38.7989
1056	-38.3623	-35.7222	-40.667	-37.7532
1057	-39.9966	-32.5358	-39.2072	-40.5588
1058	-40.0802	-35.467	-41.639	-40.4296
1059	-40.911	-33.1329	-42.8	-37.2375
1060	-40.7895	-34.6145	-42.5311	-38.7256
1061	-41.6806	-33.7309	-42.283	-38.854
1062	-40.3212	-34.1837	-42.1306	-38.2696
1063	-41.9448	-34.1772	-41.3095	-38.7924
1064	-40.8942	-35.1046	-42.3565	-36.8411
1065	-42.3752	-34.5962	-39.3348	-38.4747
1066	-42.0562	-34.1078	-41.7438	-38.4024
1067	-42.1101	-33.0978	-41.2869	-39.5657
1068	-42.6053	-33.7334	-41.739	-37.3258
1069	-40.792	-34.0738	-41.4396	-37.6577
1070	-41.4824	-33.8581	-42.3003	-39.5989
1071	-41.2089	-33.6413	-41.7513	-37.2799
1072	-42.0506	-33.8394	-41.9047	-37.698
1073	-41.5386	-33.5828	-40.9246	-39.5949
1074	-43.6812	-35.1025	-42.5002	-38.7919
1075	-41.9992	-33.7885	-41.1384	-38.0887
1076	-41.7317	-34.3163	-41.9154	-39.1117
1077	-40.9578	-33.5198	-42.1886	-38.1058
1078	-41.3495	-35.584	-42.8965	-38.3189
1079	-40.8828	-36.0101	-43.0265	-37.9112
1080	-40.9592	-34.3534	-41.1963	-37.5661
1081	-40.9558	-33.3042	-41.2601	-39.7781
1082	-40.0416	-32.3527	-41.2391	-35.6914
1083	-41.0352	-33.6247	-42.3226	-35.3628
1084	-39.3376	-34.6902	-41.4513	-38.8628
1085	-39.0455	-33.5582	-40.8556	-38.4095
1086	-40.7163	-33.1923	-43.137	-38.5873
1087	-40.4008	-32.4436	-41.1027	-38.2853
1088	-41.7286	-34.1669	-42.8294	-38.342
1089	-40.3246	-33.303	-43.1233	-38.8041
1090	-40.7995	-33.0649	-41.0212	-39.1991
1091	-43.2116	-35.4511	-41.2292	-39.1714
1092	-41.3572	-33.6361	-40.3742	-38.6337
1093	-40.9267	-34.3576	-41.5516	-37.7359
1094	-43.0205	-33.7777	-38.9187	-38.3359
1095	-39.9896	-33.4773	-41.218	-37.8194
1096	-39.5232	-34.2439	-41.5575	-37.5462
1097	-40.223	-33.4501	-41.0013	-40.024
1098	-40.644	-35.466	-42.372	-37.7865
1099	-42.7937	-34.9872	-38.846	-38.0841
1100	-40.0267	-33.9995	-41.2617	-39.3184
1101	-40.7741	-33.5952	-41.5302	-37.9606
1102	-40.9849	-36.1515	-41.7379	-37.2883
1103	-40.464	-33.1497	-41.3823	-36.8765
1104	-40.2711	-33.9629	-42.3304	-39.3908
1105	-41.5815	-33.4117	-41.3673	-38.5399
1106	-39.542	-33.73	-40.3809	-39.4023
1107	-39.3989	-33.4328	-41.1939	-38.5458
1108	-40.9457	-33.5617	-43.4032	-39.2052
1109	-40.4176	-33.3661	-41.9927	-37.7775
1110	-38.1061	-34.2546	-43.2832	-37.3349
1111	-43.8526	-33.2501	-41.1887	-35.712
1112	-41.0733	-36.2507	-40.2826	-38.9367
1113	-39.6009	-33.6395	-40.9834	-38.0577
1114	-40.0786	-34.5013	-43.0599	-38.2588
1115	-42.5352	-34.1579	-42.4785	-38.13
1116	-40.9025	-34.727	-44.7627	-39.4321
1117	-40.017	-34.7709	-41.8327	-38.449
1118	-39.9133	-33.8774	-41.3178	-39.4223
1119	-40.1583	-34.1938	-41.1338	-39.388
1120	-39.8537	-33.7194	-40.6138	-38.2993
1121	-40.1622	-33.541	-41.2686	-39.4334
1122	-42.2208	-34.4857	-42.6217	-37.6279
1123	-41.2949	-31.4945	-42.0914	-37.3945
1124	-42.0724	-35.4534	-41.0194	-39.8023
1125	-42.6246	-35.2616	-40.703	-38.8116
1126	-43.0161	-34.8044	-41.2571	-38.8078
1127	-40.9205	-34.0264	-41.6564	-39.0133
1128	-42.0323	-34.458	-40.2581	-38.7365
1129	-41.3605	-32.0011	-41.2642	-39.0382
1130	-41.2493	-33.9614	-41.1144	-38.5391
1131	-43.1478	-33.071	-43.4686	-39.2833
1132	-41.0177	-34.5417	-41.7385	-37.6221
1133	-40.7528	-37.0071	-41.3873	-38.5735
1134	-40.9528	-34.7056	-42.3061	-35.8348
1135	-40.9692	-33.7726	-43.0487	-39.8546
1136	-39.5093	-33.2685	-42.9841	-36.6102
1137	-39.2189	-33.4889	-41.9286	-38.5519
1138	-42.2962	-33.1499	-41.1147	-39.9734
1139	-39.0081	-33.6894	-42.4851	-38.2005
1140	-40.2663	-33.2897	-40.7318	-38.9708
1141	-39.8857	-32.427	-41.7636	-38.9135
1142	-38.8593	-33.7531	-42.3987	-37.4731
1143	-40.1023	-34.1567	-41.9181	-37.0955
1144	-41.8571	-33.881	-42.5381	-37.3382
1145	-43.2869	-32.6542	-39.7577	-39.4502
1146	-41.1482	-33.5133	-42.3016	-37.0541
1147	-40.4486	-33.5198	-42.9269	-38.5447
1148	-41.4583	-33.3618	-43.0732	-39.729
1149	-41.3267	-32.2509	-40.9637	-38.6489
1150	-42.7386	-33.6408	-42.6425	-38.036
1151	-41.1742	-33.5571	-39.9968	-38.2095
1152	-40.9689	-32.7643	-40.8446	-37.792
1153	-40.6181	-34.18	-42.0338	-40.9807
1154	-39.6795	-33.7322	-42.9179	-38.7169
1155	-40.6852	-32.7162	-40.8487	-38.1141
1156	-40.4166	-33.3156	-40.8981	-38.1414
1157	-41.3831	-33.4312	-41.6038	-39.1367
1158	-38.4312	-34.1421	-41.3938	-38.4159
1159	-41.9523	-34.9556	-39.5499	-38.4715
1160	-42.1232	-34.1036	-41.0633	-38.3378
1161	-42.0018	-34.2733	-41.656	-39.4109
1162	-41.9628	-33.1407	-40.6402	-39.8952
1163	-40.4505	-34.7504	-42.3425	-39.1062
1164	-42.6665	-32.4109	-41.6061	-40.628
1165	-40.3091	-33.6229	-41.6018	-38.4329
1166	-39.2074	-34.5584	-41.1179	-38.6127
1167	-42.2658	-33.3263	-41.7194	-39.9301
1168	-42.2317	-34.121	-42.0266	-38.0835
1169	-41.681	-34.4264	-44.1891	-39.2343
1170	-38.5915	-32.4025	-41.7811	-39.4753
1171	-38.8199	-34.8068	-41.4886	-36.2887
1172	-41.9403	-36.3076	-42.739	-37.0513
1173	-41.2444	-35.6637	-38.826	-40.9509
1174	-40.433	-32.0872	-40.9429	-37.5099
1175	-39.9719	-33.8077	-41.0956	-39.3899
1176	-39.9908	-32.6687	-40.2155	-39.1775
1177	-39.2688	-32.9725	-41.4751	-38.1118
1178	-41.6939	-32.8715	-41.6412	-38.4022
1179	-40.7859	-34.825	-44.3326	-39.1969
1180	-39.9451	-34.174	-42.7575	-38.637
1181	-41.5207	-34.1774	-43.3906	-37.7209
1182	-37.7558	-34.7969	-41.086	-39.0524
1183	-38.8136	-32.3997	-40.6854	-38.2409
1184	-40.8816	-34.1837	-40.3187	-36.5401
1185	-37.8902	-33.0152	-42.1871	-39.4924
1186	-41.121	-33.3991	-41.7389	-39.3608
1187	-39.7574	-33.5614	-40.805	-37.9115
1188	-39.1631	-34.2047	-41.6468	-40.1929
1189	-41.4354	-35.7159	-41.1415	-37.6986
1190	-40.2315	-33.9951	-43.9075	-38.8225
1191	-40.1955	-33.957	-41.6214	-39.02
1192	-39.4314	-32.9732	-42.9922	-37.4361
1193	-41.2723	-33.4545	-40.1587	-39.4061
1194	-39.6107	-34.2407	-41.7554	-37.8205
1195	-40.0094	-33.2995	-42.7787	-39.3269
1196	-40.0163	-31.2813	-40.417	-38.6111
1197	-39.6249	-34.8886	-41.7332	-37.5536
1198	-40.8931	-34.0708	-39.7811	-38.1341
1199	-39.847	-33.8187	-40.3158	-37.4175
1200	-39.8567	-35.7125	-42.0187	-40.7977
1201	-40.4178	-34.3706	-42.1093	-39.326
1202	-39.5429	-33.509	-40.9156	-39.9194
1203	-40.1609	-34.556	-41.7798	-38.6026
1204	-41.0043	-34.9331	-42.0886	-37.8048
1205	-40.3974	-32.8369	-42.2058	-38.8928
1206	-42.6349	-34.3246	-40.7309	-37.1431
1207	-42.9884	-33.2467	-41.4518	-37.7065
1208	-41.22	-33.8962	-40.0454	-38.9103
1209	-40.8002	-35.8278	-41.2418	-38.3739
1210	-39.9976	-33.1667	-40.146	-38.0208
1211	-40.4085	-33.7638	-42.8026	-37.6718
1212	-39.4527	-35.6074	-42.1453	-37.8936
1213	-40.9511	-34.1095	-42.6601	-38.2077
1214	-41.0988	-33.1565	-41.3062	-37.3132
1215	-40.0754	-34.9704	-40.1934	-38.3963
1216	-41.9481	-33.4387	-40.8706	-38.9963
1217	-38.6284	-34.3369	-41.1513	-38.2899
1218	-40.4604	-34.0911	-41.6403	-38.9789
1219	-40.1281	-33.3621	-43.2715	-40.159
1220	-39.9882	-33.8947	-41.8354	-38.4564
1221	-39.9172	-33.2933	-42.3091	-39.0738
1222	-40.5891	-34.5066	-41.4951	-39.5274
1223	-40.3315	-33.1596	-40.7925	-41.1454
1224	-40.1734	-34.5474	-42.8206	-37.9927
1225	-40.5074	-34.6006	-42.4587	-40.947
1226	-42.7433	-33.1681	-40.964	-39.3744
1227	-43.4673	-33.7425	-40.1446	-37.9084
1228	-39.2993	-32.2279	-41.0559	-39.4107
1229	-40.6557	-32.2371	-42.8132	-38.8497
1230	-40.1232	-35.5742	-42.8118	-37.7385
1231	-41.8993	-33.2971	-42.3378	-38.4921
1232	-42.1433	-35.1649	-40.9201	-39.0535
1233	-41.8251	-33.9782	-40.1999	-38.4332
1234	-40.1265	-34.6986	-43.1757	-38.4196
1235	-38.5952	-34.9163	-42.4881	-39.4048
1236	-40.2667	-33.6244	-43.0289	-39.03
1237	-40.3532	-33.7374	-41.3803	-39.1595
1238	-40.15	-32.0843	-41.1967	-37.9256
1239	-40.873	-32.646	-42.059	-37.6294
1240	-39.9336	-33.5005	-40.5229	-38.8742
1241	-40.0889	-34.1634	-42.3832	-37.2127
1242	-41.4201	-32.8593	-42.5971	-36.8078
1243	-40.3126	-33.2938	-41.7939	-38.2171
1244	-41.9581	-32.3846	-42.7017	-38.4075
1245	-40.7899	-33.2368	-41.2985	-37.1627
1246	-42.8357	-32.564	-43.2108	-38.7857
1247	-41.3977	-31.7722	-41.0018	-39.6859
1248	-40.8036	-33.8016	-40.7822	-39.9368
1249	-40.6105	-32.9729	-41.5091	-39.9124
1250	-40.5905	-33.4426	-41.2213	-37.7136
1251	-39.3923	-32.1545	-43.5152	-36.2589
1252	-40.9052	-33.1318	-40.6315	-38.0918
1253	-40.9625	-35.2776	-41.0096	-38.6125
1254	-40.5005	-33.3005	-42.5617	-38.1093
1255	-39.6219	-33.6613	-41.5154	-39.4824
1256	-40.063	-35.2578	-40.2984	-37.7536
1257	-41.6728	-33.1102	-41.8019	-36.4592
1258	-41.8977	-32.3283	-41.4558	-37.199
1259	-37.3725	-33.4439	-42.6774	-39.7062
1260	-41.3034	-32.6559	-39.1127	-36.6009
1261	-41.3494	-33.4452	-38.7884	-38.3266
1262	-42.1424	-33.704	-41.3898	-38.6993
1263	-41.7379	-32.1551	-44.0019	-38.1464
1264	-43.3351	-33.5306	-42.8634	-38.7307
1265	-40.9345	-33.4324	-41.1626	-37.3799
1266	-40.4299	-34.725	-41.1889	-40.7462
1267	-40.0237	-33.0208	-40.2896	-38.6438
1268	-39.9741	-33.5852	-42.1135	-37.9238
1269	-40.2823	-33.517	-41.5313	-38.0965
1270	-39.6221	-32.7634	-40.7401	-37.9283
1271	-41.8027	-33.7607	-41.5676	-37.8269
1272	-41.3101	-32.6384	-42.2946	-37.2546
1273	-41.5969	-34.4597	-40.8087	-38.9499
1274	-43.3352	-31.9858	-40.9962	-38.7923
1275	-41.7964	-33.8018	-42.1026	-39.1016
1276	-40.5974	-32.8166	-40.7648	-38.759
1277	-40.1117	-33.0121	-42.0916	-39.0153
1278	-41.4854	-30.8318	-40.6061	-39.033
1279	-42.3289	-33.6694	-42.1286	-40.5075
1280	-40.387	-34.1065	-42.4061	-38.9172
1281	-39.1324	-32.7569	-42.9219	-40.8413
1282	-38.0857	-32.6226	-42.4557	-37.7413
1283	-40.2576	-35.9581	-41.4724	-38.0885
1284	-42.1465	-33.3129	-40.6635	-38.3417
1285	-39.3971	-33.1717	-42.0564	-39.0742
1286	-40.5979	-32.5751	-40.8637	-37.7721
1287	-40.798	-34.3096	-41.2486	-38.6932
1288	-40.5277	-33.508	-40.3152	-38.4825
1289	-42.2477	-34.8448	-40.2096	-38.0663
1290	-41.2459	-35.0497	-41.1428	-37.3611
1291	-40.4309	-34.8418	-41.608	-38.8415
1292	-41.2299	-35.9162	-41.5243	-39.3177
1293	-41.0133	-33.4449	-40.1331	-37.8261
1294	-40.9105	-34.3792	-41.2727	-38.44
1295	-41.4876	-32.7121	-40.4145	-39.4442
1296	-40.7374	-32.8358	-41.3092	-38.4645
1297	-39.7548	-32.9436	-42.4141	-39.0556
1298	-39.7413	-34.9115	-41.0646	-38.6091
1299	-41.8482	-34.0723	-42.2941	-39.6127
1300	-41.1016	-33.1474	-41.7256	-38.0424
1301	-38.1121	-31.8659	-41.9964	-39.0635
1302	-39.8368	-33.711	-41.4503	-37.884
1303	-40.3444	-33.3325	-41.9106	-37.1548
1304	-40.9328	-33.817	-40.9736	-37.5165
1305	-40.2986	-32.8015	-42.7547	-39.9205
1306	-39.5962	-33.0074	-42.0979	-37.9065
1307	-38.4297	-33.8172	-42.9191	-39.2849
1308	-40.2263	-34.5849	-42.6803	-38.2825
1309	-39.1278	-34.53	-41.5354	-40.2057
1310	-42.7423	-32.608	-41.7073	-39.0523
1311	-38.222	-33.4927	-41.98	-38.6457
1312	-40.5316	-34.0663	-41.1295	-37.3802
1313	-41.4205	-32.393	-40.92	-38.6536
1314	-41.1921	-34.9425	-42.4911	-37.1952
1315	-41.2437	-32.9749	-41.8252	-40.5152
1316	-41.5455	-33.3273	-40.6264	-38.4778
1317	-40.9804	-31.8968	-42.2949	-37.1266
1318	-41.1092	-34.9961	-42.4206	-38.6304
1319	-39.7392	-34.2936	-42.9645	-37.6644
1320	-40.3187	-33.5905	-42.5865	-38.9961
1321	-42.156	-33.8106	-41.7538	-40.5837
1322	-39.8868	-34.5364	-42.1934	-39.1932
1323	-39.5935	-34.5981	-41.8456	-39.5898
1324	-40.2838	-33.1385	-40.1535	-38.2965
1325	-40.6937	-34.0118	-40.9038	-39.1758
1326	-39.7166	-34.825	-41.0151	-38.7211
1327	-41.4837	-34.5007	-42.2566	-36.942
1328	-39.9014	-33.0227	-43.4873	-37.4687
1329	-40.5778	-33.9646	-41.4029	-39.2057
1330	-42.6847	-32.2783	-41.5092	-39.6705
1331	-40.1044	-35.6209	-41.8097	-38.1686
1332	-39.6596	-32.9838	-41.1967	-39.0246
1333	-40.3419	-32.4254	-41.57	-38.7045
1334	-38.7258	-33.4794	-41.8441	-39.2457
1335	-40.8224	-33.2572	-40.3667	-37.2975
1336	-40.3478	-34.1381	-41.3625	-38.2022
1337	-41.6037	-34.1553	-40.0843	-38.6381
1338	-41.2916	-33.0089	-40.1233	-36.3337
1339	-39.5149	-33.1057	-42.4071	-39.0181
1340	-39.7004	-32.1069	-42.2467	-37.9209
1341	-40.4109	-34.4927	-42.14	-39.9121
1342	-40.7271	-32.2643	-40.2263	-37.8892
1343	-40.36	-33.3128	-41.3671	-38.7633
1344	-41.737	-33.7489	-40.7127	-38.5234
1345	-40.6424	-33.8615	-43.8611	-40.4488
1346	-38.6963	-32.771	-41.6904	-37.7942
1347	-39.1658	-32.2136	-40.8007	-38.3534
1348	-40.5576	-34.1437	-43.0253	-40.0553
1349	-41.1884	-33.5111	-41.7678	-37.9476
1350	-39.9	-32.8992	-41.9035	-38.77
1351	-39.8876	-33.9959	-40.8264	-39.3013
1352	-42.2626	-33.2844	-43.5899	-38.7042
1353	-41.4416	-33.7538	-41.6685	-38.2727
1354	-39.0461	-32.8869	-39.6987	-37.5719
1355	-41.0571	-32.731	-41.7245	-37.0893
1356	-42.3988	-32.6649	-39.8065	-36.698
1357	-40.1839	-32.2288	-40.3057	-38.3524
1358	-41.0125	-32.4191	-42.0562	-40.4906
1359	-40.3013	-33.5765	-43.3373	-37.9314
1360	-41.4507	-32.8615	-42.8985	-36.1103
1361	-41.7146	-34.8123	-41.1519	-38.9056
1362	-39.538	-32.6787	-41.7563	-40.6339
1363	-39.4786	-33.9126	-43.2374	-37.5367
1364	-41.9314	-33.9387	-41.5248	-36.1852
1365	-41.4175	-34.1736	-42.0352	-39.6167
1366	-41.1755	-32.3813	-41.8977	-39.4566
1367	-41.41	-33.7975	-39.717	-39.1537
1368	-39.5982	-32.932	-40.8407	-38.7802
1369	-39.3888	-32.0196	-40.3816	-37.6899
1370	-40.749	-30.3299	-40.8326	-38.9299
1371	-39.2128	-32.7497	-39.8116	-39.5214
1372	-41.602	-32.9567	-42.2036	-38.6922
1373	-40.9563	-34.0257	-40.5894	-40.7491
1374	-42.6175	-33.1552	-40.5118	-38.5575
1375	-40.3437	-33.6087	-44.6955	-38.1011
1376	-40.5622	-32.395	-43.0075	-39.3952
1377	-39.1036	-34.0843	-42.1088	-38.4348
1378	-38.9342	-32.7554	-40.7574	-38.1786
1379	-42.6878	-32.4643	-41.7457	-36.8534
1380	-41.168	-32.5259	-42.1486	-38.6139
1381	-39.1204	-33.5463	-40.0382	-38.2124
1382	-41.1758	-31.903	-41.7145	-37.0483
1383	-40.9498	-33.0596	-42.0976	-37.4605
1384	-39.4392	-32.8766	-40.5436	-38.9874
1385	-41.3745	-35.6389	-43.2004	-38.2233
1386	-40.8725	-33.6347	-41.6726	-39.1871
1387	-41.9141	-34.8169	-39.5938	-38.4864
1388	-42.3696	-32.5884	-40.6818	-39.1242
1389	-40.2129	-32.4611	-41.792	-37.4981
1390	-43.1837	-32.7941	-41.8273	-40.0403
1391	-41.2001	-33.2146	-42.0381	-38.0294
1392	-40.6699	-33.8122	-39.7908	-38.8326
1393	-40.0837	-34.4193	-42.5164	-38.2931
1394	-40.4034	-34.3129	-42.8388	-38.5344
1395	-39.1077	-31.7639	-42.276	-37.7266
1396	-39.793	-33.5779	-40.6875	-39.2079
1397	-39.5511	-31.1835	-41.095	-38.6932
1398	-41.4512	-34.7314	-39.8289	-37.8049
1399	-40.8946	-32.1166	-41.3762	-38.3888
1400	-40.2849	-33.6613	-42.4004	-38.3595
1401	-40.526	-33.8114	-41.3106	-39.4125
1402	-38.041	-33.8395	-39.5984	-38.5645
1403	-40.7108	-33.7527	-41.9587	-38.2866
1404	-39.6181	-33.8605	-41.9414	-39.6936
1405	-41.8194	-33.9745	-42.8075	-38.9649
1406	-40.5686	-34.0136	-42.7409	-39.1912
1407	-42.5247	-34.225	-41.1863	-38.0033
1408	-41.4715	-31.0424	-40.0907	-39.4752
1409	-40.0815	-33.5959	-40.9599	-37.7462
1410	-40.7676	-32.8508	-40.226	-38.7412
1411	-41.0384	-35.1613	-42.7096	-37.5594
1412	-40.5386	-32.5475	-41.6615	-39.9304
1413	-38.4581	-34.5186	-43.4529	-38.7462
1414	-41.1581	-34.4221	-42.0487	-38.8771
1415	-42.7243	-35.6174	-41.29	-40.2487
1416	-39.1462	-32.5053	-41.5826	-36.6385
1417	-42.6765	-32.0996	-42.0233	-36.5975
1418	-41.3374	-34.1922	-41.5562	-38.1163
1419	-41.0519	-34.5116	-42.4294	-37.9528
1420	-39.7146	-32.9194	-40.9703	-36.9563
1421	-41.9714	-32.4829	-41.4085	-37.4381
1422	-39.6807	-31.8397	-41.8601	-36.0374
1423	-42.6099	-32.1859	-42.1118	-39.4649
1424	-40.7773	-33.3527	-41.3933	-39.0741
1425	-42.0617	-34.0545	-43.0293	-37.0918
1426	-42.9492	-34.1479	-42.0276	-40.37
1427	-41.1325	-34.0533	-41.2386	-37.0258
1428	-40.7351	-35.0608	-40.0781	-37.244
1429	-40.8574	-31.9516	-40.2303	-37.5099
1430	-41.1025	-32.5366	-43.0182	-35.6032
1431	-40.6953	-33.7607	-42.4917	-37.9027
1432	-38.6454	-34.135	-39.2975	-40.6837
1433	-41.5018	-33.1656	-42.1291	-38.2686
1434	-38.7584	-32.7336	-41.6787	-38.1615
1435	-39.1841	-35.1863	-41.4092	-37.9702
1436	-39.1539	-32.9395	-43.248	-37.362
1437	-41.8286	-32.9059	-41.0382	-39.7826
1438	-42.6693	-34.4061	-42.3554	-37.0009
1439	-37.6323	-32.9364	-41.1347	-37.8938
1440	-39.9905	-33.0733	-42.2057	-38.4885
1441	-39.9273	-34.5176	-42.487	-38.7404
1442	-41.5381	-33.3134	-42.7661	-39.6917
1443	-42.2936	-34.9995	-42.4102	-36.932
1444	-39.1352	-33.5962	-40.9166	-37.387
1445	-40.0082	-32.5258	-43.0323	-38.434
1446	-42.0846	-34.6183	-41.5081	-38.1407
1447	-38.9218	-33.2894	-42.0741	-39.8734
1448	-38.6846	-32.6401	-40.983	-38.6593
1449	-41.4531	-33.4279	-41.6542	-38.0734
1450	-41.7401	-32.9574	-43.1895	-38.8909
1451	-40.9627	-34.5791	-41.9797	-37.9134
1452	-38.9158	-34.4079	-41.778	-39.6465
1453	-40.6949	-33.4729	-41.585	-39.686
1454	-39.0412	-32.4048	-42.5276	-39.4846
1455	-39.6186	-33.5707	-42.5807	-38.7072
1456	-39.5701	-33.1893	-42.62	-36.6797
1457	-41.8126	-31.9715	-41.6897	-37.7787
1458	-39.0279	-33.1078	-44.1353	-39.7803
1459	-39.9669	-34.4942	-43.5038	-37.9869
1460	-39.244	-34.0197	-41.4579	-38.884
1461	-40.1996	-31.6028	-40.0097	-38.9567
1462	-40.9208	-31.9533	-41.6855	-38.7662
1463	-40.2121	-33.5969	-40.613	-39.5712
1464	-41.449	-32.6301	-40.3585	-38.1463
1465	-40.2353	-33.6122	-41.638	-38.6122
1466	-41.432	-32.4737	-40.0923	-38.9402
1467	-40.0619	-35.2308	-40.6572	-39.4052
1468	-40.7868	-33.6899	-40.3015	-36.4735
1469	-40.7861	-33.5101	-41.0246	-37.337
1470	-40.525	-33.725	-40.934	-37.8816
1471	-39.8626	-32.6764	-41.7858	-37.8939
1472	-40.8633	-31.8419	-42.2196	-38.3838
1473	-41.4047	-33.9598	-41.5725	-39.3967
1474	-41.5737	-33.3079	-40.5077	-38.7654
1475	-40.2297	-32.8642	-41.5683	-37.9733
1476	-41.2626	-31.5688	-41.5238	-38.0202
1477	-42.1677	-33.9943	-43.1744	-38.2854
1478	-39.0491	-33.6122	-41.1881	-39.2477
1479	-39.1851	-33.3045	-41.0193	-36.9381
1480	-40.3112	-33.3089	-42.4411	-37.424
1481	-40.1471	-32.364	-41.2015	-39.2263
1482	-39.7509	-33.2315	-40.6357	-37.462
1483	-40.5885	-34.0959	-41.7612	-38.5893
1484	-42.4911	-33.527	-41.7532	-38.048
1485	-43.0014	-33.0669	-41.5961	-39.2736
1486	-38.0597	-32.8355	-39.8435	-38.2194
1487	-40.8972	-34.8054	-42.0743	-39.8157
1488	-40.1812	-33.8381	-40.0666	-39.7477
1489	-38.7856	-34.1044	-41.6538	-39.2874
1490	-39.8506	-33.4038	-41.4551	-37.9008
1491	-42.6358	-33.6613	-42.3034	-37.5073
1492	-40.6131	-33.5554	-42.4598	-37.89
1493	-41.5908	-33.3721	-41.0459	-38.9734
1494	-39.4719	-34.6321	-40.1619	-37.7007
1495	-39.5756	-33.1402	-41.7725	-37.7252
1496	-38.2991	-33.3854	-40.4785	-38.3232
1497	-39.5533	-32.4659	-41.8722	-38.5465
1498	-40.5336	-32.6796	-41.4635	-37.565
1499	-40.959	-33.4349	-40.2682	-38.1813
1500	-41.2149	-34.2565	-41.3373	-38.0499
1501	-40.8959	-33.3463	-40.6828	-36.7777
1502	-41.9712	-34.8621	-40.9902	-39.7945
1503	-40.9436	-32.35	-41.4964	-38.5109
1504	-41.6901	-33.2745	-41.1626	-36.2043
1505	-41.2435	-33.1212	-40.6889	-36.4721
1506	-40.8622	-31.999	-40.3874	-39.0103
1507	-42.3437	-32.6921	-41.9731	-38.9671
1508	-40.8041	-31.6585	-40.92	-38.161
1509	-41.328	-33.4031	-42.2483	-38.4119
1510	-40.7891	-31.2933	-42.4233	-38.7242
1511	-41.682	-33.5316	-40.6787	-38.2205
1512	-39.0972	-33.0435	-42.2854	-38.1686
1513	-40.141	-33.4141	-43.7414	-37.0215
1514	-42.5222	-32.1665	-40.6999	-37.0763
1515	-40.3613	-33.615	-41.9348	-36.9156
1516	-39.0217	-34.4895	-42.7472	-38.4132
1517	-40.9567	-32.8953	-43.221	-38.6477
1518	-38.9283	-32.475	-42.571	-39.0173
1519	-38.6035	-33.6641	-41.0675	-36.146
1520	-37.9572	-33.4002	-40.4094	-39.5044
1521	-40.4338	-31.6171	-41.7742	-37.9599
1522	-41.2775	-32.5599	-40.6108	-38.3443
1523	-40.7338	-32.8237	-41.8272	-40.1006
1524	-40.4894	-32.5645	-40.0622	-38.7044
1525	-39.9191	-34.1627	-40.5076	-38.9615
1526	-40.9505	-32.0355	-43.5421	-37.3702
1527	-41.3981	-33.9668	-43.0514	-37.6413
1528	-39.1298	-32.3498	-41.7537	-36.5194
1529	-40.8226	-33.8481	-40.9224	-38.8545
1530	-39.8166	-32.406	-42.0881	-39.1988
1531	-41.5955	-33.4454	-40.8646	-39.9465
1532	-41.0018	-32.591	-43.0833	-38.1999
1533	-42.3815	-33.7009	-43.5158	-37.6973
1534	-40.1715	-32.273	-42.9588	-38.5389
1535	-40.5747	-32.219	-41.8791	-37.4722
1536	-40.6741	-33.5999	-42.7992	-37.7001
1537	-40.6316	-34.27	-41.1151	-36.3775
1538	-39.6302	-34.7426	-41.9556	-38.4841
1539	-39.4825	-33.1137	-42.2224	-39.4658
1540	-40.0764	-33.4991	-39.3485	-38.7748
1541	-42.1655	-33.9151	-40.2432	-37.9547
1542	-43.0781	-32.9905	-43.1847	-37.4474
1543	-40.6147	-34.4432	-40.6551	-37.5613
1544	-39.7795	-34.7906	-42.7905	-38.6622
1545	-39.054	-34.4823	-41.961	-39.1111
1546	-40.8662	-31.7658	-39.3032	-35.7004
1547	-40.8178	-34.4424	-42.5218	-40.1331
1548	-40.0333	-33.7494	-40.6817	-38.649
1549	-39.6038	-33.4993	-42.1196	-37.7989
1550	-41.4783	-33.0376	-41.3471	-37.4974
1551	-41.1274	-34.653	-42.8106	-37.3885
1552	-39.1592	-31.9682	-41.7365	-37.4313
1553	-40.9567	-32.6921	-41.0352	-37.7285
1554	-41.9544	-31.3332	-43.0686	-38.7281
1555	-41.4721	-31.8528	-40.8071	-37.0288
1556	-40.0617	-31.9234	-43.2799	-38.861
1557	-39.3006	-31.9103	-40.9165	-39.5932
1558	-41.5376	-33.2602	-41.3197	-36.1485
1559	-41.6327	-34.5645	-42.3398	-38.0356
1560	-41.6591	-32.198	-41.6555	-38.0808
1561	-40.2668	-32.9085	-40.6841	-38.0631
1562	-40.7052	-31.519	-41.8746	-39.5799
1563	-40.7622	-32.2623	-40.917	-38.0671
1564	-39.1854	-32.9074	-42.8754	-38.0265
1565	-40.8377	-33.7417	-41.34	-38.3152
1566	-40.4402	-33.3032	-42.7642	-38.2784
1567	-42.342	-32.2059	-41.8567	-37.7276
1568	-40.715	-32.3405	-42.1559	-37.6714
1569	-41.335	-34.5002	-42.2692	-37.7956
1570	-40.8074	-32.9738	-41.457	-38.2755
1571	-40.2344	-33.8337	-40.7546	-39.0158
1572	-39.7778	-31.8409	-43.0216	-38.6349
1573	-39.4194	-34.2514	-42.7912	-37.9579
1574	-40.3103	-33.4272	-42.1884	-39.2038
1575	-41.5629	-31.575	-43.7576	-38.3705
1576	-38.2361	-33.2847	-41.679	-38.2664
1577	-39.712	-34.1173	-42.094	-37.8975
1578	-38.7133	-32.7131	-42.5942	-38.0558
1579	-38.3838	-32.7477	-40.1992	-38.0533
1580	-40.1935	-34.2212	-42.1679	-38.2151
1581	-42.2383	-32.4326	-39.6628	-36.5544
1582	-41.5177	-32.3187	-39.399	-38.396
1583	-41.3801	-33.3416	-41.8353	-38.9362
1584	-39.1941	-32.4115	-41.7805	-40.5955
1585	-38.9827	-32.5457	-41.5495	-37.7238
1586	-40.3844	-33.9205	-41.6241	-37.7627
1587	-38.6152	-33.6623	-40.7031	-38.6774
1588	-39.6776	-33.3879	-39.9587	-38.572
1589	-40.6899	-34.5845	-42.4121	-40.2722
1590	-42.6606	-32.4919	-41.7677	-38.0902
1591	-38.5619	-34.3768	-38.9696	-38.7314
1592	-40.1058	-34.8267	-43.1887	-38.9631
1593	-39.4761	-33.806	-41.7487	-38.5611
1594	-39.9169	-33.2211	-40.3982	-38.3934
1595	-41.6724	-31.8208	-40.8553	-37.6181
1596	-40.1982	-32.7589	-42.2468	-38.1255
1597	-40.7922	-30.3375	-42.5908	-37.5466
1598	-41.2811	-33.2518	-42.6311	-34.7647
1599	-40.816	-33.6981	-39.5945	-37.559
1600	-40.8212	-34.2526	-41.7471	-37.7632
1601	-40.5208	-33.9394	-40.6484	-37.1766
1602	-41.2525	-32.5354	-40.7584	-39.5747
1603	-41.0503	-31.9337	-42.0485	-37.0109
1604	-42.2022	-31.5609	-41.72	-40.0753
1605	-41.4989	-31.6514	-43.1201	-39.3548
1606	-40.341	-30.804	-39.4848	-39.0883
1607	-40.3897	-33.8073	-42.9797	-38.5525
1608	-41.8235	-34.4688	-41.3975	-39.1904
1609	-41.4715	-34.2656	-39.7696	-38.447
1610	-40.9607	-33.3523	-41.9346	-39.435
1611	-40.6398	-33.7691	-43.3548	-35.2963
1612	-40.8587	-34.2127	-41.5859	-37.4229
1613	-42.1043	-33.734	-41.1237	-38.6389
1614	-41.7393	-33.2527	-42.3449	-39.3968
1615	-41.1319	-31.3044	-42.4182	-38.5202
1616	-39.3086	-33.0976	-43.7904	-36.6808
1617	-40.3095	-32.5048	-41.3969	-38.1653
1618	-39.3865	-33.1777	-41.8848	-39.7806
1619	-39.5856	-35.086	-42.2937	-38.7995
1620	-40.5211	-32.6473	-40.4599	-36.4014
1621	-41.4714	-32.2918	-41.079	-38.5596
1622	-39.7858	-32.5871	-40.941	-38.5802
1623	-38.9164	-33.5369	-41.7546	-38.3259
1624	-41.0467	-33.1842	-42.2935	-37.9413
1625	-38.0276	-31.3528	-42.6687	-38.5979
1626	-38.9474	-33.6239	-39.6729	-38.6367
1627	-40.0029	-34.4561	-42.1207	-37.7794
1628	-41.19	-33.9742	-40.909	-38.4573
1629	-41.2253	-34.1523	-40.9324	-38.4873
1630	-39.8854	-33.3493	-41.9293	-37.8555
1631	-37.5266	-32.6847	-41.153	-38.0815
1632	-40.1409	-33.1543	-42.1884	-38.191
1633	-40.289	-32.3139	-42.236	-38.6899
1634	-40.7449	-33.4048	-42.7351	-37.9168
1635	-39.8401	-33.9915	-41.6183	-40.1533
1636	-39.0905	-34.1567	-40.546	-37.1379
1637	-40.9316	-33.7968	-41.2193	-35.9908
1638	-39.7867	-33.2212	-41.4473	-39.5678
1639	-39.5652	-32.2904	-42.818	-38.0687
1640	-40.5697	-31.9378	-40.7729	-38.429
1641	-42.0309	-31.9429	-43.4507	-38.9089
1642	-41.0902	-32.9689	-40.383	-40.4504
1643	-41.8807	-34.0688	-42.2325	-39.0596
1644	-42.1436	-31.7393	-40.8962	-38.9971
1645	-40.6876	-33.813	-41.9137	-38.1292
1646	-39.6196	-33.6335	-41.2482	-40.1756
1647	-40.2474	-32.2597	-42.514	-37.8754
1648	-41.4464	-34.0904	-43.0628	-39.4264
1649	-39.5302	-34.3931	-42.3308	-37.2993
1650	-43.0206	-33.498	-39.9843	-36.9978
1651	-39.4482	-32.1351	-40.9352	-38.8999
1652	-41.0505	-32.1681	-42.6378	-39.0223
1653	-39.1543	-35.0761	-39.5549	-38.9057
1654	-40.3603	-31.8776	-40.8412	-37.2373
1655	-40.2747	-32.7479	-41.3873	-36.7339
1656	-40.2738	-33.0586	-41.505	-38.0051
1657	-41.4474	-32.5089	-43.7894	-37.8252
1658	-39.101	-31.9151	-42.8765	-37.3727
1659	-40.4228	-32.5803	-42.2023	-37.7795
1660	-41.2221	-33.5395	-43.3323	-36.8164
1661	-42.704	-32.6026	-41.3043	-37.8691
1662	-40.3932	-32.3592	-39.7613	-38.3673
1663	-39.7711	-31.58	-42.5912	-39.0201
1664	-40.6809	-33.5474	-41.318	-37.2677
1665	-39.3195	-31.8904	-40.5313	-39.136
1666	-39.2502	-32.9487	-42.8625	-37.0703
1667	-40.5369	-34.5736	-41.6698	-39.1125
1668	-39.5422	-31.3769	-44.4712	-36.7708
1669	-40.0777	-32.9093	-43.3976	-36.9172
1670	-41.3528	-33.1854	-43.7194	-36.881
1671	-39.9828	-33.1448	-43.5463	-36.6012
1672	-40.2928	-32.6964	-43.8098	-39.6754
1673	-38.7886	-33.8206	-42.387	-41.0424
1674	-39.6699	-33.4936	-41.3679	-37.9669
1675	-38.9151	-31.9375	-41.4093	-38.4928
1676	-39.0917	-33.9282	-41.0616	-40.5304
1677	-40.5657	-32.7624	-41.6285	-38.7711
1678	-40.2977	-33.4155	-42.9313	-39.1631
1679	-40.6936	-32.6419	-41.769	-37.8567
1680	-41.9931	-31.5464	-41.125	-38.1399
1681	-40.4167	-32.6967	-41.3842	-38.5976
1682	-41.6852	-33.5022	-42.052	-37.1511
1683	-42.6658	-32.545	-41.3027	-37.9461
1684	-42.859	-33.0034	-41.0741	-38.6854
1685	-40.754	-34.4256	-42.446	-37.4716
1686	-41.7383	-31.9279	-42.2663	-36.8719
1687	-40.0857	-33.2414	-41.9467	-39.081
1688	-39.3001	-33.0703	-42.724	-38.8849
1689	-40.5036	-33.3808	-42.7661	-39.1493
1690	-42.0893	-33.3854	-42.2206	-37.5605
1691	-39.6522	-33.535	-41.1527	-39.0486
1692	-41.4404	-34.7301	-41.1185	-39.5245
1693	-42.2291	-33.7281	-43.3473	-38.9865
1694	-42.0439	-34.214	-40.6887	-38.6715
1695	-40.5833	-34.2926	-41.8012	-38.934
1696	-39.8357	-33.1598	-42.597	-40.5096
1697	-38.9244	-32.4646	-41.5434	-36.2836
1698	-40.1144	-33.2891	-39.3577	-39.1729
1699	-39.1012	-33.7748	-41.8773	-40.5331
1700	-39.3211	-33.4915	-42.2104	-37.4838
1701	-39.9326	-32.0975	-41.468	-39.6679
1702	-39.7193	-32.5558	-40.9151	-38.0351
1703	-39.1388	-32.6107	-41.1294	-37.7371
1704	-40.971	-31.7475	-39.6571	-38.338
1705	-41.9381	-33.5902	-42.1277	-39.9578
1706	-39.3209	-34.0986	-42.6501	-38.3869
1707	-41.3964	-34.2117	-40.9968	-37.8256
1708	-41.2214	-32.5813	-40.9966	-38.8177
1709	-40.7877	-32.9618	-42.0784	-38.4306
1710	-41.655	-33.4544	-41.0691	-39.4914
1711	-41.4323	-33.1698	-41.6241	-37.4939
1712	-39.6096	-31.3495	-42.25	-38.3777
1713	-41.0374	-31.6949	-41.3679	-37.527
1714	-41.0413	-30.7882	-41.9732	-38.7365
1715	-42.8248	-33.3734	-41.3403	-38.199
1716	-40.6382	-33.2627	-41.3723	-38.5595
1717	-41.3254	-31.6397	-42.5417	-37.3496
1718	-40.6595	-31.8505	-42.7018	-38.9651
1719	-39.1978	-32.4859	-41.3614	-37.9636
1720	-41.4033	-33.0117	-41.3987	-38.1348
1721	-41.7618	-33.3939	-41.8601	-38.1572
1722	-40.3619	-32.3171	-43.2367	-39.0583
1723	-40.4989	-31.4756	-41.4768	-38.6031
1724	-43.3091	-32.7332	-38.8764	-39.6062
1725	-40.2027	-33.9391	-40.883	-39.8968
1726	-41.4044	-34.0793	-44.029	-38.3599
1727	-39.7622	-33.4748	-40.9488	-37.8085
1728	-38.8076	-33.8551	-40.915	-37.549
1729	-41.3473	-32.5642	-42.7291	-37.5829
1730	-42.1772	-33.4873	-40.6391	-37.2857
1731	-40.3151	-33.1552	-42.1246	-38.9883
1732	-41.316	-33.1152	-43.4603	-39.1589
1733	-41.6476	-32.0221	-42.5933	-37.216
1734	-40.4038	-32.1047	-41.2847	-39.6334
1735	-40.5836	-32.7779	-40.8511	-38.8494
1736	-41.4622	-33.6768	-42.0385	-39.3618
1737	-41.3474	-33.9237	-42.4782	-38.3219
1738	-40.3899	-32.6388	-42.9061	-39.0412
1739	-40.4241	-31.9128	-41.3523	-38.7395
1740	-39.0733	-33.0818	-41.1419	-39.5178
1741	-40.8177	-33.365	-42.988	-37.4958
1742	-40.325	-32.7797	-40.3226	-40.5681
1743	-40.196	-30.6942	-42.3837	-39.1624
1744	-40.8086	-34.1424	-42.8966	-40.1754
1745	-41.5908	-31.8044	-41.5513	-37.345
1746	-42.5396	-33.0717	-40.9019	-36.8167
1747	-42.9879	-33.3394	-41.0636	-36.3239
1748	-40.5664	-33.0409	-42.2626	-37.1509
1749	-40.4641	-32.6834	-42.2198	-34.78
1750	-39.0185	-32.5462	-42.577	-38.2858
1751	-40.4876	-32.0737	-41.5629	-38.2303
1752	-41.7048	-32.9606	-43.0792	-38.6565
1753	-39.8885	-32.9341	-40.8311	-38.6685
1754	-40.7581	-32.8302	-39.9259	-38.403
1755	-39.9545	-31.1915	-41.3923	-37.5407
1756	-40.1916	-33.7162	-40.3006	-39.93
1757	-38.9061	-32.6868	-41.8737	-38.1352
1758	-41.1751	-34.1842	-41.9663	-37.4736
1759	-40.1009	-30.9768	-41.3819	-39.3461
1760	-38.1972	-35.2574	-40.8878	-39.3349
1761	-40.6753	-32.3324	-41.1261	-37.9592
1762	-40.9769	-31.2537	-41.7982	-36.5497
1763	-39.0829	-32.9798	-41.776	-38.6408
1764	-38.1385	-34.4745	-43.0167	-39.1318
1765	-40.0648	-32.3892	-40.4183	-38.6597
1766	-39.5531	-32.6635	-42.5303	-39.8937
1767	-40.0109	-32.4838	-42.0437	-39.2789
1768	-38.9326	-33.157	-40.6496	-39.499
1769	-40.8027	-32.8432	-39.3343	-37.4912
1770	-41.3193	-32.6459	-43.0001	-38.3483
1771	-40.8743	-33.4183	-40.8068	-40.7127
1772	-41.9216	-31.7721	-40.8128	-39.4787
1773	-42.501	-34.2556	-41.1434	-38.5358
1774	-40.219	-32.3918	-44.4063	-38.4657
1775	-41.186	-32.2196	-41.5317	-38.0428
1776	-40.6784	-34.2543	-41.9017	-37.0403
1777	-39.1831	-34.9774	-43.2469	-38.1716
1778	-41.9834	-31.5687	-42.7834	-38.6181
1779	-39.7104	-33.0562	-42.2099	-39.1838
1780	-39.7199	-33.8434	-44.0682	-39.5185
1781	-41.6355	-33.6062	-41.6672	-37.6693
1782	-41.6624	-33.9232	-39.5124	-38.0513
1783	-40.642	-31.4384	-42.7336	-38.5112
1784	-40.8489	-32.0966	-42.3631	-39.6717
1785	-40.957	-34.3381	-42.3614	-39.8033
1786	-40.4956	-31.6991	-41.3006	-36.9948
1787	-38.0429	-32.0341	-43.1205	-38.0558
1788	-41.098	-30.6647	-40.0902	-37.1317
1789	-38.5103	-32.3439	-40.5413	-38.3942
1790	-41.4115	-34.3571	-40.5771	-38.511
1791	-40.1364	-34.1194	-42.1863	-39.3192
1792	-41.4484	-31.7007	-41.2778	-37.6113
1793	-39.5065	-32.3151	-40.3089	-38.0277
1794	-41.6944	-32.9526	-42.5264	-36.4257
1795	-40.0552	-33.1954	-41.4562	-37.8146
1796	-40.8733	-33.1035	-41.7302	-38.078
1797	-39.2885	-34.2512	-42.4658	-36.7672
1798	-41.1974	-30.34	-41.8973	-38.04
1799	-40.1365	-31.6474	-42.0091	-38.2039
1800	-41.6222	-32.0308	-44.0832	-39.1261
</h

## Sheet: Figure 3d
BiP protein	WT			E243K			I437V			V461F			NBD
BiP (adjusted volume)	58457084	45454000	59152995	66604062	51478572	80802050	53302004	40663018	47607027	76549504	50682285	61560444	55064288	44943955	42425050
HT2 (adjusted volume)	14991620	12476250	16758099	14586782	12147379	16770950	11791115	16341413	13392264	7836048	5268720	7094142	294668	235543	366962
HT2 normalized to BiP	0.256455	0.274481	0.283301	0.219007	0.23597	0.207556	0.221213	0.401874	0.281309	0.102366	0.103956	0.115239	0.00535134	0.00524082	0.00864967
Values normalized to HT2 bound to wild-type BiP (%)	94.4891	101.131	104.38	80.6918	86.9414	76.4726	81.5045	148.068	103.646	37.716	38.3018	42.4589	1.97167	1.93094	3.18691

## Sheet: Figure 4f
	BiP-GRP94 D72 (1)	BiP-GRP94 D72 (2)	BiP-GRP94 D72 (3)	BiP-GRP94 FL (1)	BiP-GRP94 FL (2)	BiP-GRP94 FL (3)	BiP-GRP94 D72noPT (1)	BiP-GRP94 D72noPT (2)	BiP-GRP94 D72noPT (3)
GRP94 (adjusted volume)	23294454	21420306	20226498	5618262	4719744	6744444	7961406	6078180	9306276
BiP (adjusted volume)	45258522	49529874	37803138	47390934	43887846	42194340	47147562	40775724	43251366
GRP94 normalized to BiP	0.514698	0.432472	0.535048	0.118551	0.107541	0.159842	0.168861	0.149064	0.215167
Values normalized to GRP94 D72 samples (%)	104.174	87.5321	108.293	23.9947	21.7662	32.352	34.1774	30.1704	43.5497

## Sheet: Figure 5c
Retention volume (ml)	GRP94 D72 K463E (Abs280 AU)	Retention volume (ml)	BiP-GRP94 D72 K463E (Abs280 AU)	Retention volume (ml)	BiP (Abs280 AU)	size exclusion standard retention volume - peak maxima		Retention volume (ml)	BiP E243K -GRP94 D72 (Abs280 AU)	Retention volume (ml)	GRP94 D72 (Abs280 AU)	Retention volume (ml)	BiP E243K (Abs280 AU)	size exclusion standard retention volume - peak maxima
0	0.26	0	-0.1	0	0.64	1.52		0	0.65	0	0.09	0	0.85	1.4012
0	7.3	0	14.11	0	10.91	1.87196		0	2.35	0	1.39	0	6.03	1.69102
0.01	5.86	0.01	10.69	0.01	9.09	1.9837		0.01	1.74	0.01	0.92	0.01	4.5	1.81066
0.01	4.45	0.01	7.51	0.01	7.26	2.13308		0.01	1.13	0.01	0.49	0.01	2.97	1.93031
0.01	3.29	0.01	6.28	0.01	6.27	2.34267		0.01	0.63	0.01	0.32	0.01	1.71	2.10048
0.02	2.12	0.02	5.05	0.02	5.4			0.01	0.48	0.02	0.16	0.01	1.34
0.02	1.14	0.02	4	0.02	4.54			0.02	0.33	0.02	0.02	0.02	0.96
0.02	0.81	0.02	3.58	0.02	3.97			0.02	0.18	0.02	0	0.02	0.59
0.03	0.48	0.03	3.15	0.03	3.51			0.02	0.08	0.03	-0.03	0.02	0.32
0.03	0.18	0.03	2.78	0.03	3.05			0.02	0.04	0.03	-0.04	0.02	0.18
0.03	-0.03	0.03	2.52	0.03	2.68			0.03	-0.01	0.03	-0.05	0.03	0.03
0.04	-0.24	0.04	2.27	0.04	2.35			0.03	-0.05	0.04	-0.06	0.03	-0.11
0.04	-0.41	0.04	2.04	0.04	2.03			0.03	-0.07	0.04	-0.07	0.03	-0.2
0.05	-0.53	0.05	1.84	0.04	1.74			0.03	-0.09	0.05	-0.08	0.03	-0.27
0.05	-0.64	0.05	1.65	0.04	1.49			0.04	-0.1	0.05	-0.09	0.04	-0.34
0.05	-0.72	0.05	1.51	0.05	1.24			0.04	-0.12	0.05	-0.11	0.04	-0.4
0.06	-0.78	0.06	1.4	0.05	1.03			0.04	-0.15	0.06	-0.13	0.04	-0.44
0.06	-0.83	0.06	1.3	0.05	0.89			0.05	-0.19	0.06	-0.14	0.05	-0.48
0.06	-0.89	0.06	1.21	0.06	0.75			0.05	-0.23	0.06	-0.16	0.05	-0.51
0.07	-0.95	0.07	1.14	0.06	0.62			0.05	-0.26	0.07	-0.17	0.05	-0.55
0.07	-1.02	0.07	1.06	0.06	0.53			0.05	-0.25	0.07	-0.18	0.05	-0.6
0.07	-1.06	0.07	0.98	0.07	0.43			0.06	-0.25	0.07	-0.17	0.06	-0.65
0.08	-1.1	0.08	0.9	0.07	0.33			0.06	-0.24	0.08	-0.16	0.06	-0.7
0.08	-1.14	0.08	0.82	0.07	0.27			0.06	-0.24	0.08	-0.15	0.06	-0.73
0.08	-1.16	0.08	0.79	0.08	0.2			0.06	-0.25	0.08	-0.19	0.06	-0.76
0.09	-1.17	0.09	0.77	0.08	0.13			0.07	-0.26	0.09	-0.23	0.07	-0.78
0.09	-1.19	0.09	0.75	0.08	0.07			0.07	-0.27	0.09	-0.27	0.07	-0.8
0.09	-1.22	0.09	0.72	0.09	0			0.07	-0.27	0.09	-0.27	0.07	-0.81
0.1	-1.25	0.1	0.69	0.09	-0.06			0.07	-0.26	0.1	-0.26	0.07	-0.8
0.1	-1.28	0.1	0.66	0.09	-0.09			0.08	-0.24	0.1	-0.25	0.08	-0.8
0.1	-1.31	0.1	0.62	0.1	-0.11			0.08	-0.23	0.1	-0.25	0.08	-0.8
0.11	-1.35	0.11	0.58	0.1	-0.14			0.08	-0.24	0.11	-0.24	0.08	-0.8
0.11	-1.39	0.11	0.55	0.1	-0.18			0.09	-0.24	0.11	-0.24	0.09	-0.81
0.11	-1.42	0.11	0.52	0.11	-0.22			0.09	-0.24	0.11	-0.25	0.09	-0.82
0.12	-1.46	0.12	0.5	0.11	-0.27			0.09	-0.25	0.12	-0.27	0.09	-0.83
0.12	-1.47	0.12	0.49	0.11	-0.29			0.09	-0.25	0.12	-0.28	0.09	-0.87
0.12	-1.46	0.12	0.52	0.12	-0.3			0.1	-0.24	0.12	-0.27	0.1	-0.9
0.13	-1.45	0.13	0.54	0.12	-0.31			0.1	-0.24	0.13	-0.26	0.1	-0.94
0.13	-1.44	0.13	0.53	0.12	-0.32			0.1	-0.25	0.13	-0.26	0.1	-0.96
0.14	-1.45	0.14	0.46	0.12	-0.33			0.1	-0.28	0.14	-0.28	0.1	-0.95
0.14	-1.46	0.14	0.39	0.13	-0.35			0.11	-0.3	0.14	-0.3	0.11	-0.94
0.14	-1.48	0.14	0.37	0.13	-0.36			0.11	-0.32	0.14	-0.31	0.11	-0.93
0.15	-1.51	0.15	0.38	0.13	-0.38			0.11	-0.32	0.15	-0.31	0.11	-0.93
0.15	-1.54	0.15	0.39	0.14	-0.4			0.11	-0.3	0.15	-0.31	0.11	-0.94
0.15	-1.53	0.15	0.36	0.14	-0.42			0.12	-0.28	0.15	-0.32	0.12	-0.95
0.16	-1.51	0.16	0.33	0.14	-0.43			0.12	-0.26	0.16	-0.33	0.12	-0.96
0.16	-1.49	0.16	0.29	0.15	-0.44			0.12	-0.28	0.16	-0.35	0.12	-0.97
0.16	-1.51	0.16	0.28	0.15	-0.45			0.12	-0.29	0.16	-0.34	0.13	-0.98
0.17	-1.54	0.17	0.28	0.15	-0.48			0.13	-0.31	0.17	-0.33	0.13	-0.99
0.17	-1.57	0.17	0.28	0.16	-0.51			0.13	-0.32	0.17	-0.32	0.13	-1
0.17	-1.59	0.17	0.28	0.16	-0.54			0.13	-0.33	0.17	-0.32	0.13	-1.01
0.18	-1.61	0.18	0.29	0.16	-0.55			0.14	-0.33	0.18	-0.33	0.14	-1.02
0.18	-1.63	0.18	0.29	0.17	-0.56			0.14	-0.34	0.18	-0.33	0.14	-1.02
0.18	-1.62	0.18	0.26	0.17	-0.57			0.14	-0.35	0.18	-0.35	0.14	-1.02
0.19	-1.6	0.19	0.23	0.17	-0.57			0.14	-0.36	0.19	-0.38	0.14	-1.02
0.19	-1.59	0.19	0.2	0.18	-0.56			0.15	-0.38	0.19	-0.39	0.15	-1.01
0.19	-1.58	0.19	0.19	0.18	-0.56			0.15	-0.39	0.19	-0.37	0.15	-1
0.2	-1.57	0.2	0.18	0.18	-0.58			0.15	-0.38	0.2	-0.36	0.15	-1.01
0.2	-1.58	0.2	0.17	0.19	-0.61			0.15	-0.36	0.2	-0.35	0.15	-1.03
0.2	-1.65	0.2	0.17	0.19	-0.64			0.16	-0.33	0.2	-0.35	0.16	-1.05
0.21	-1.73	0.21	0.17	0.19	-0.65			0.16	-0.31	0.21	-0.36	0.16	-1.07
0.21	-1.77	0.21	0.16	0.2	-0.66			0.16	-0.31	0.21	-0.37	0.16	-1.06
0.21	-1.74	0.21	0.13	0.2	-0.67			0.16	-0.31	0.21	-0.37	0.16	-1.04
0.22	-1.72	0.22	0.11	0.2	-0.67			0.17	-0.31	0.22	-0.37	0.17	-1.03
0.22	-1.71	0.22	0.09	0.2	-0.67			0.17	-0.32	0.22	-0.37	0.17	-1.02
0.23	-1.71	0.23	0.07	0.21	-0.67			0.17	-0.33	0.23	-0.36	0.17	-1.04
0.23	-1.72	0.23	0.06	0.21	-0.67			0.18	-0.34	0.23	-0.36	0.18	-1.05
0.23	-1.71	0.23	0.05	0.21	-0.69			0.18	-0.35	0.23	-0.37	0.18	-1.07
0.24	-1.69	0.24	0.04	0.22	-0.71			0.18	-0.36	0.24	-0.37	0.18	-1.09
0.24	-1.67	0.24	0.02	0.22	-0.73			0.18	-0.36	0.24	-0.38	0.18	-1.09
0.24	-1.7	0.24	0.03	0.22	-0.75			0.19	-0.36	0.24	-0.37	0.19	-1.09
0.25	-1.73	0.25	0.05	0.23	-0.77			0.19	-0.36	0.25	-0.35	0.19	-1.1
0.25	-1.77	0.25	0.07	0.23	-0.8			0.19	-0.36	0.25	-0.34	0.19	-1.1
0.25	-1.78	0.25	0.07	0.23	-0.8			0.19	-0.37	0.25	-0.34	0.19	-1.1
0.26	-1.78	0.26	0.08	0.24	-0.8			0.2	-0.38	0.26	-0.35	0.2	-1.11
0.26	-1.78	0.26	0.08	0.24	-0.8			0.2	-0.39	0.26	-0.36	0.2	-1.11
0.26	-1.79	0.26	0.09	0.24	-0.8			0.2	-0.4	0.26	-0.35	0.2	-1.12
0.27	-1.8	0.27	0.09	0.25	-0.8			0.2	-0.41	0.27	-0.35	0.2	-1.13
0.27	-1.81	0.27	0.09	0.25	-0.8			0.21	-0.41	0.27	-0.34	0.21	-1.14
0.27	-1.81	0.27	0.08	0.25	-0.81			0.21	-0.42	0.27	-0.37	0.21	-1.16
0.28	-1.81	0.28	0.06	0.26	-0.82			0.21	-0.42	0.28	-0.39	0.21	-1.15
0.28	-1.8	0.28	0.05	0.26	-0.83			0.22	-0.42	0.28	-0.41	0.22	-1.14
0.28	-1.8	0.28	0.06	0.26	-0.84			0.22	-0.42	0.28	-0.41	0.22	-1.14
0.29	-1.79	0.29	0.07	0.27	-0.84			0.22	-0.42	0.29	-0.42	0.22	-1.13
0.29	-1.78	0.29	0.06	0.27	-0.85			0.22	-0.43	0.29	-0.42	0.22	-1.14
0.29	-1.76	0.29	0	0.27	-0.85			0.23	-0.44	0.29	-0.4	0.23	-1.14
0.3	-1.74	0.3	-0.06	0.28	-0.84			0.23	-0.44	0.3	-0.39	0.23	-1.14
0.3	-1.75	0.3	-0.08	0.28	-0.83			0.23	-0.45	0.3	-0.39	0.23	-1.15
0.3	-1.8	0.3	-0.07	0.28	-0.83			0.23	-0.45	0.3	-0.41	0.23	-1.16
0.31	-1.85	0.31	-0.05	0.28	-0.84			0.24	-0.45	0.31	-0.43	0.24	-1.17
0.31	-1.87	0.31	-0.05	0.29	-0.84			0.24	-0.45	0.31	-0.44	0.24	-1.19
0.32	-1.86	0.32	-0.04	0.29	-0.85			0.24	-0.44	0.32	-0.43	0.24	-1.2
0.32	-1.85	0.32	-0.04	0.29	-0.85			0.24	-0.42	0.32	-0.43	0.24	-1.2
0.32	-1.85	0.32	-0.04	0.3	-0.86			0.25	-0.41	0.32	-0.42	0.25	-1.21
0.33	-1.87	0.33	-0.03	0.3	-0.86			0.25	-0.39	0.33	-0.4	0.25	-1.22
0.33	-1.9	0.33	-0.02	0.3	-0.87			0.25	-0.41	0.33	-0.39	0.25	-1.22
0.33	-1.9	0.33	-0.03	0.31	-0.89			0.26	-0.43	0.33	-0.4	0.26	-1.21
0.34	-1.91	0.34	-0.06	0.31	-0.9			0.26	-0.44	0.34	-0.42	0.26	-1.21
0.34	-1.91	0.34	-0.08	0.31	-0.89			0.26	-0.46	0.34	-0.45	0.26	-1.2
0.34	-1.92	0.34	-0.07	0.32	-0.87			0.26	-0.45	0.34	-0.45	0.26	-1.2
0.35	-1.93	0.35	-0.04	0.32	-0.86			0.27	-0.45	0.35	-0.45	0.27	-1.19
0.35	-1.94	0.35	-0.01	0.32	-0.86			0.27	-0.45	0.35	-0.45	0.27	-1.18
0.35	-1.91	0.35	-0.04	0.33	-0.86			0.27	-0.44	0.35	-0.44	0.27	-1.17
0.36	-1.88	0.36	-0.06	0.33	-0.86			0.27	-0.42	0.36	-0.42	0.27	-1.17
0.36	-1.85	0.36	-0.08	0.33	-0.87			0.28	-0.41	0.36	-0.41	0.28	-1.16
0.36	-1.88	0.36	-0.06	0.34	-0.88			0.28	-0.39	0.36	-0.44	0.28	-1.16
0.37	-1.91	0.37	-0.04	0.34	-0.88			0.28	-0.4	0.37	-0.47	0.28	-1.17
0.37	-1.93	0.37	-0.03	0.34	-0.9			0.28	-0.41	0.37	-0.49	0.28	-1.19
0.37	-1.92	0.37	-0.05	0.35	-0.92			0.29	-0.42	0.37	-0.48	0.29	-1.21
0.38	-1.91	0.38	-0.08	0.35	-0.93			0.29	-0.43	0.38	-0.46	0.29	-1.23
0.38	-1.91	0.38	-0.1	0.35	-0.94			0.29	-0.44	0.38	-0.46	0.29	-1.23
0.38	-1.93	0.38	-0.1	0.35	-0.94			0.3	-0.44	0.38	-0.46	0.3	-1.23
0.39	-1.96	0.39	-0.11	0.36	-0.94			0.3	-0.44	0.39	-0.46	0.3	-1.23
0.39	-1.97	0.39	-0.12	0.36	-0.93			0.3	-0.44	0.39	-0.46	0.3	-1.23
0.39	-1.97	0.39	-0.16	0.36	-0.92			0.3	-0.45	0.39	-0.48	0.3	-1.22
0.4	-1.96	0.4	-0.19	0.37	-0.9			0.31	-0.46	0.4	-0.49	0.31	-1.22
0.4	-1.97	0.4	-0.19	0.37	-0.9			0.31	-0.46	0.4	-0.49	0.31	-1.21
0.41	-1.98	0.41	-0.17	0.37	-0.91			0.31	-0.47	0.41	-0.46	0.31	-1.21
0.41	-1.99	0.41	-0.15	0.38	-0.93			0.31	-0.46	0.41	-0.43	0.31	-1.21
0.41	-1.99	0.41	-0.14	0.38	-0.94			0.32	-0.46	0.41	-0.41	0.32	-1.21
0.42	-1.97	0.42	-0.13	0.38	-0.94			0.32	-0.45	0.42	-0.41	0.32	-1.21
0.42	-1.95	0.42	-0.12	0.39	-0.95			0.32	-0.45	0.42	-0.4	0.32	-1.21
0.42	-1.96	0.42	-0.13	0.39	-0.95			0.32	-0.44	0.42	-0.42	0.32	-1.2
0.43	-1.97	0.43	-0.13	0.39	-0.97			0.33	-0.43	0.43	-0.46	0.33	-1.2
0.43	-1.98	0.43	-0.14	0.4	-0.99			0.33	-0.43	0.43	-0.49	0.33	-1.19
0.43	-2	0.43	-0.14	0.4	-1.01			0.33	-0.43	0.43	-0.5	0.33	-1.22
0.44	-2.02	0.44	-0.15	0.4	-1			0.33	-0.43	0.44	-0.49	0.34	-1.25
0.44	-2.03	0.44	-0.16	0.41	-0.99			0.34	-0.44	0.44	-0.49	0.34	-1.28
0.44	-2.04	0.44	-0.16	0.41	-0.97			0.34	-0.44	0.44	-0.5	0.34	-1.3
0.45	-2.05	0.45	-0.17	0.41	-0.95			0.34	-0.43	0.45	-0.51	0.34	-1.3
0.45	-2.05	0.45	-0.18	0.42	-0.94			0.35	-0.43	0.45	-0.51	0.35	-1.3
0.45	-2.03	0.45	-0.19	0.42	-0.92			0.35	-0.42	0.45	-0.49	0.35	-1.3
0.46	-2.01	0.46	-0.19	0.42	-0.92			0.35	-0.43	0.46	-0.46	0.35	-1.29
0.46	-1.99	0.46	-0.19	0.43	-0.94			0.35	-0.44	0.46	-0.45	0.35	-1.28
0.46	-1.98	0.46	-0.18	0.43	-0.95			0.36	-0.46	0.46	-0.48	0.36	-1.26
0.47	-1.98	0.47	-0.17	0.43	-0.96			0.36	-0.48	0.47	-0.51	0.36	-1.25
0.47	-1.98	0.47	-0.17	0.43	-0.97			0.36	-0.48	0.47	-0.53	0.36	-1.26
0.47	-1.98	0.47	-0.19	0.44	-0.97			0.36	-0.48	0.47	-0.55	0.36	-1.29
0.48	-1.99	0.48	-0.21	0.44	-0.97			0.37	-0.47	0.48	-0.56	0.37	-1.32
0.48	-2.01	0.48	-0.22	0.44	-0.95			0.37	-0.47	0.48	-0.55	0.37	-1.36
0.48	-2.06	0.49	-0.2	0.45	-0.94			0.37	-0.47	0.49	-0.5	0.37	-1.35
0.49	-2.1	0.49	-0.19	0.45	-0.93			0.37	-0.48	0.49	-0.46	0.38	-1.34
0.49	-2.11	0.49	-0.2	0.45	-0.94			0.38	-0.48	0.49	-0.46	0.38	-1.33
0.5	-2.08	0.5	-0.22	0.46	-0.94			0.38	-0.49	0.5	-0.49	0.38	-1.32
0.5	-2.06	0.5	-0.25	0.46	-0.95			0.38	-0.49	0.5	-0.52	0.38	-1.31
0.5	-2.05	0.5	-0.25	0.46	-0.95			0.39	-0.5	0.5	-0.52	0.39	-1.3
0.51	-2.05	0.51	-0.22	0.47	-0.96			0.39	-0.5	0.51	-0.49	0.39	-1.29
0.51	-2.05	0.51	-0.2	0.47	-0.96			0.39	-0.51	0.51	-0.47	0.39	-1.29
0.51	-2.05	0.51	-0.22	0.47	-0.99			0.39	-0.52	0.51	-0.46	0.39	-1.29
0.52	-2.05	0.52	-0.25	0.48	-1.02			0.4	-0.54	0.52	-0.46	0.4	-1.3
0.52	-2.06	0.52	-0.28	0.48	-1.05			0.4	-0.55	0.52	-0.46	0.4	-1.31
0.52	-2.04	0.52	-0.27	0.48	-1.03			0.4	-0.55	0.52	-0.46	0.4	-1.32
0.53	-2.03	0.53	-0.26	0.49	-1			0.4	-0.55	0.53	-0.46	0.4	-1.33
0.53	-2.01	0.53	-0.25	0.49	-0.98			0.41	-0.55	0.53	-0.46	0.41	-1.34
0.53	-2.02	0.53	-0.24	0.49	-0.98			0.41	-0.54	0.53	-0.5	0.41	-1.36
0.54	-2.04	0.54	-0.22	0.5	-0.98			0.41	-0.54	0.54	-0.55	0.41	-1.36
0.54	-2.06	0.54	-0.22	0.5	-0.99			0.41	-0.55	0.54	-0.58	0.42	-1.36
0.54	-2.07	0.54	-0.24	0.5	-0.99			0.42	-0.55	0.54	-0.56	0.42	-1.36
0.55	-2.08	0.55	-0.27	0.51	-0.99			0.42	-0.56	0.55	-0.53	0.42	-1.36
0.55	-2.09	0.55	-0.29	0.51	-0.98			0.42	-0.54	0.55	-0.51	0.42	-1.35
0.55	-2.07	0.55	-0.28	0.51	-0.99			0.43	-0.51	0.55	-0.51	0.43	-1.35
0.56	-2.05	0.56	-0.27	0.51	-1.01			0.43	-0.49	0.56	-0.5	0.43	-1.34
0.56	-2.04	0.56	-0.27	0.52	-1.03			0.43	-0.48	0.56	-0.5	0.43	-1.34
0.56	-2.05	0.56	-0.27	0.52	-1.03			0.43	-0.48	0.56	-0.51	0.43	-1.33
0.57	-2.06	0.57	-0.27	0.52	-1.03			0.44	-0.49	0.57	-0.51	0.44	-1.33
0.57	-2.08	0.57	-0.27	0.53	-1.02			0.44	-0.5	0.57	-0.51	0.44	-1.33
0.57	-2.11	0.58	-0.27	0.53	-1.01			0.44	-0.51	0.58	-0.51	0.44	-1.33
0.58	-2.13	0.58	-0.27	0.53	-1.02			0.44	-0.52	0.58	-0.5	0.44	-1.34
0.58	-2.13	0.58	-0.27	0.54	-1.03			0.45	-0.53	0.58	-0.49	0.45	-1.34
0.59	-2.11	0.59	-0.25	0.54	-1.04			0.45	-0.55	0.59	-0.49	0.45	-1.35
0.59	-2.09	0.59	-0.24	0.54	-1.04			0.45	-0.55	0.59	-0.48	0.45	-1.36
0.59	-2.09	0.59	-0.25	0.55	-1.03			0.45	-0.56	0.59	-0.5	0.45	-1.36
0.6	-2.12	0.6	-0.27	0.55	-1.02			0.46	-0.57	0.6	-0.52	0.46	-1.37
0.6	-2.14	0.6	-0.3	0.55	-1.03			0.46	-0.58	0.6	-0.54	0.46	-1.38
0.6	-2.13	0.6	-0.3	0.56	-1.04			0.46	-0.57	0.6	-0.56	0.46	-1.37
0.61	-2.12	0.61	-0.3	0.56	-1.05			0.47	-0.57	0.61	-0.58	0.47	-1.37
0.61	-2.11	0.61	-0.29	0.56	-1.04			0.47	-0.56	0.61	-0.6	0.47	-1.36
0.61	-2.12	0.61	-0.28	0.57	-1.02			0.47	-0.55	0.61	-0.58	0.47	-1.36
0.62	-2.14	0.62	-0.28	0.57	-1.01			0.47	-0.53	0.62	-0.56	0.47	-1.35
0.62	-2.15	0.62	-0.27	0.57	-1.02			0.48	-0.51	0.62	-0.54	0.48	-1.35
0.62	-2.13	0.62	-0.27	0.58	-1.04			0.48	-0.49	0.62	-0.54	0.48	-1.34
0.63	-2.11	0.63	-0.27	0.58	-1.06			0.48	-0.48	0.63	-0.55	0.48	-1.34
0.63	-2.08	0.63	-0.26	0.58	-1.06			0.48	-0.49	0.63	-0.55	0.48	-1.34
0.63	-2.07	0.63	-0.26	0.59	-1.05			0.49	-0.51	0.63	-0.55	0.49	-1.34
0.64	-2.06	0.64	-0.25	0.59	-1.05			0.49	-0.52	0.64	-0.56	0.49	-1.34
0.64	-2.06	0.64	-0.24	0.59	-1.04			0.49	-0.52	0.64	-0.56	0.49	-1.35
0.64	-2.08	0.64	-0.23	0.59	-1.04			0.49	-0.52	0.64	-0.55	0.49	-1.36
0.65	-2.09	0.65	-0.22	0.6	-1.03			0.5	-0.52	0.65	-0.55	0.5	-1.37
0.65	-2.11	0.65	-0.23	0.6	-1.04			0.5	-0.52	0.65	-0.55	0.5	-1.38
0.65	-2.13	0.65	-0.27	0.6	-1.06			0.5	-0.53	0.65	-0.54	0.5	-1.36
0.66	-2.14	0.66	-0.31	0.61	-1.08			0.51	-0.53	0.66	-0.54	0.51	-1.34
0.66	-2.15	0.66	-0.31	0.61	-1.09			0.51	-0.53	0.66	-0.53	0.51	-1.32
0.67	-2.13	0.67	-0.3	0.61	-1.07			0.51	-0.53	0.67	-0.53	0.51	-1.31
0.67	-2.11	0.67	-0.28	0.62	-1.05			0.51	-0.53	0.67	-0.53	0.51	-1.32
0.67	-2.12	0.67	-0.27	0.62	-1.04			0.52	-0.52	0.67	-0.53	0.52	-1.34
0.68	-2.15	0.68	-0.28	0.62	-1.06			0.52	-0.52	0.68	-0.53	0.52	-1.35
0.68	-2.17	0.68	-0.28	0.63	-1.09			0.52	-0.51	0.68	-0.53	0.52	-1.35
0.68	-2.18	0.68	-0.27	0.63	-1.12			0.52	-0.51	0.68	-0.53	0.52	-1.35
0.69	-2.17	0.69	-0.25	0.63	-1.09			0.53	-0.5	0.69	-0.54	0.53	-1.34
0.69	-2.16	0.69	-0.23	0.64	-1.05			0.53	-0.49	0.69	-0.54	0.53	-1.34
0.69	-2.15	0.69	-0.24	0.64	-1.02			0.53	-0.5	0.69	-0.53	0.53	-1.34
0.7	-2.15	0.7	-0.26	0.64	-1.02			0.53	-0.51	0.7	-0.53	0.53	-1.35
0.7	-2.14	0.7	-0.28	0.65	-1.02			0.54	-0.52	0.7	-0.52	0.54	-1.36
0.7	-2.13	0.7	-0.27	0.65	-1.02			0.54	-0.53	0.7	-0.52	0.54	-1.37
0.71	-2.11	0.71	-0.26	0.65	-1.04			0.54	-0.55	0.71	-0.51	0.54	-1.37
0.71	-2.09	0.71	-0.26	0.66	-1.06			0.54	-0.56	0.71	-0.51	0.55	-1.37
0.71	-2.11	0.71	-0.29	0.66	-1.08			0.55	-0.57	0.71	-0.5	0.55	-1.38
0.72	-2.13	0.72	-0.33	0.66	-1.09			0.55	-0.59	0.72	-0.5	0.55	-1.38
0.72	-2.15	0.72	-0.36	0.67	-1.08			0.55	-0.58	0.72	-0.49	0.55	-1.38
0.72	-2.12	0.72	-0.34	0.67	-1.08			0.56	-0.57	0.72	-0.51	0.56	-1.38
0.73	-2.09	0.73	-0.33	0.67	-1.09			0.56	-0.57	0.73	-0.52	0.56	-1.38
0.73	-2.08	0.73	-0.31	0.67	-1.1			0.56	-0.56	0.73	-0.54	0.56	-1.38
0.73	-2.11	0.73	-0.29	0.68	-1.11			0.56	-0.55	0.73	-0.55	0.56	-1.4
0.74	-2.15	0.74	-0.28	0.68	-1.11			0.57	-0.54	0.74	-0.56	0.57	-1.42
0.74	-2.17	0.74	-0.25	0.68	-1.1			0.57	-0.54	0.74	-0.57	0.57	-1.43
0.74	-2.17	0.74	-0.22	0.69	-1.08			0.57	-0.54	0.74	-0.56	0.57	-1.43
0.75	-2.17	0.75	-0.19	0.69	-1.07			0.57	-0.55	0.75	-0.56	0.57	-1.43
0.75	-2.18	0.75	-0.2	0.69	-1.09			0.58	-0.57	0.75	-0.55	0.58	-1.43
0.76	-2.2	0.76	-0.23	0.7	-1.1			0.58	-0.58	0.76	-0.51	0.58	-1.43
0.76	-2.22	0.76	-0.27	0.7	-1.12			0.58	-0.57	0.76	-0.48	0.58	-1.44
0.76	-2.21	0.76	-0.28	0.7	-1.11			0.58	-0.55	0.76	-0.49	0.59	-1.45
0.77	-2.19	0.77	-0.28	0.71	-1.11			0.59	-0.53	0.77	-0.52	0.59	-1.47
0.77	-2.16	0.77	-0.28	0.71	-1.11			0.59	-0.52	0.77	-0.55	0.59	-1.47
0.77	-2.16	0.77	-0.27	0.71	-1.1			0.59	-0.53	0.77	-0.54	0.59	-1.45
0.78	-2.16	0.78	-0.25	0.72	-1.1			0.6	-0.54	0.78	-0.52	0.6	-1.44
0.78	-2.16	0.78	-0.24	0.72	-1.09			0.6	-0.55	0.78	-0.49	0.6	-1.42
0.78	-2.16	0.78	-0.26	0.72	-1.11			0.6	-0.56	0.78	-0.51	0.6	-1.41
0.79	-2.15	0.79	-0.29	0.73	-1.12			0.6	-0.56	0.79	-0.54	0.6	-1.41
0.79	-2.15	0.79	-0.33	0.73	-1.14			0.61	-0.57	0.79	-0.57	0.61	-1.42
0.79	-2.14	0.79	-0.31	0.73	-1.14			0.61	-0.57	0.79	-0.54	0.61	-1.42
0.8	-2.14	0.8	-0.29	0.74	-1.13			0.61	-0.58	0.8	-0.52	0.61	-1.42
0.8	-2.13	0.8	-0.27	0.74	-1.11			0.61	-0.58	0.8	-0.5	0.61	-1.42
0.8	-2.15	0.8	-0.28	0.74	-1.11			0.62	-0.59	0.8	-0.52	0.62	-1.41
0.81	-2.18	0.81	-0.3	0.75	-1.1			0.62	-0.6	0.81	-0.53	0.62	-1.41
0.81	-2.2	0.81	-0.3	0.75	-1.1			0.62	-0.6	0.81	-0.54	0.62	-1.42
0.81	-2.2	0.81	-0.26	0.75	-1.09			0.62	-0.6	0.81	-0.54	0.63	-1.42
0.82	-2.2	0.82	-0.22	0.75	-1.09			0.63	-0.61	0.82	-0.54	0.63	-1.43
0.82	-2.19	0.82	-0.2	0.76	-1.08			0.63	-0.61	0.82	-0.54	0.63	-1.44
0.82	-2.16	0.82	-0.22	0.76	-1.08			0.63	-0.61	0.82	-0.52	0.63	-1.45
0.83	-2.13	0.83	-0.24	0.76	-1.08			0.64	-0.61	0.83	-0.51	0.64	-1.47
0.83	-2.12	0.83	-0.26	0.77	-1.09			0.64	-0.61	0.83	-0.5	0.64	-1.49
0.83	-2.15	0.83	-0.26	0.77	-1.09			0.64	-0.6	0.83	-0.51	0.64	-1.49
0.84	-2.18	0.84	-0.27	0.77	-1.08			0.64	-0.59	0.84	-0.52	0.64	-1.48
0.84	-2.19	0.84	-0.27	0.78	-1.07			0.65	-0.58	0.84	-0.51	0.65	-1.48
0.85	-2.19	0.85	-0.27	0.78	-1.07			0.65	-0.57	0.85	-0.48	0.65	-1.47
0.85	-2.18	0.85	-0.26	0.78	-1.08			0.65	-0.56	0.85	-0.46	0.65	-1.46
0.85	-2.17	0.85	-0.23	0.79	-1.1			0.65	-0.56	0.85	-0.44	0.65	-1.45
0.86	-2.16	0.86	-0.18	0.79	-1.12			0.66	-0.55	0.86	-0.44	0.66	-1.44
0.86	-2.16	0.86	-0.13	0.79	-1.13			0.66	-0.55	0.86	-0.44	0.66	-1.43
0.86	-2.16	0.86	-0.17	0.8	-1.15			0.66	-0.56	0.86	-0.45	0.66	-1.44
0.87	-2.15	0.87	-0.22	0.8	-1.17			0.66	-0.57	0.87	-0.46	0.67	-1.44
0.87	-2.15	0.87	-0.28	0.8	-1.14			0.67	-0.58	0.87	-0.48	0.67	-1.45
0.87	-2.17	0.87	-0.25	0.81	-1.12			0.67	-0.6	0.87	-0.49	0.67	-1.46
0.88	-2.2	0.88	-0.2	0.81	-1.09			0.67	-0.59	0.88	-0.49	0.67	-1.47
0.88	-2.23	0.88	-0.16	0.81	-1.07			0.68	-0.58	0.88	-0.49	0.68	-1.48
0.88	-2.22	0.88	-0.2	0.82	-1.06			0.68	-0.57	0.88	-0.48	0.68	-1.49
0.89	-2.22	0.89	-0.25	0.82	-1.05			0.68	-0.57	0.89	-0.47	0.68	-1.5
0.89	-2.22	0.89	-0.28	0.82	-1.06			0.68	-0.56	0.89	-0.46	0.68	-1.51
0.89	-2.21	0.89	-0.25	0.83	-1.07			0.69	-0.56	0.89	-0.43	0.69	-1.51
0.9	-2.2	0.9	-0.21	0.83	-1.08			0.69	-0.56	0.9	-0.41	0.69	-1.52
0.9	-2.19	0.9	-0.19	0.83	-1.09			0.69	-0.56	0.9	-0.39	0.69	-1.51
0.9	-2.22	0.9	-0.22	0.83	-1.09			0.69	-0.57	0.9	-0.41	0.69	-1.51
0.91	-2.24	0.91	-0.24	0.84	-1.09			0.7	-0.58	0.91	-0.42	0.7	-1.5
0.91	-2.26	0.91	-0.24	0.84	-1.09			0.7	-0.6	0.91	-0.43	0.7	-1.5
0.91	-2.24	0.91	-0.2	0.84	-1.1			0.7	-0.59	0.91	-0.43	0.7	-1.49
0.92	-2.23	0.92	-0.16	0.85	-1.1			0.7	-0.58	0.92	-0.43	0.71	-1.48
0.92	-2.22	0.92	-0.14	0.85	-1.1			0.71	-0.57	0.92	-0.41	0.71	-1.48
0.92	-2.23	0.93	-0.14	0.85	-1.09			0.71	-0.56	0.93	-0.37	0.71	-1.47
0.93	-2.23	0.93	-0.15	0.86	-1.07			0.71	-0.57	0.93	-0.33	0.71	-1.47
0.93	-2.22	0.93	-0.16	0.86	-1.06			0.72	-0.59	0.93	-0.3	0.72	-1.47
0.94	-2.21	0.94	-0.18	0.86	-1.08			0.72	-0.6	0.94	-0.29	0.72	-1.48
0.94	-2.19	0.94	-0.19	0.87	-1.1			0.72	-0.62	0.94	-0.27	0.72	-1.47
0.94	-2.18	0.94	-0.2	0.87	-1.12			0.72	-0.62	0.94	-0.25	0.72	-1.46
0.95	-2.18	0.95	-0.19	0.87	-1.13			0.73	-0.62	0.95	-0.23	0.73	-1.45
0.95	-2.17	0.95	-0.19	0.88	-1.13			0.73	-0.62	0.95	-0.21	0.73	-1.44
0.95	-2.18	0.95	-0.17	0.88	-1.13			0.73	-0.62	0.95	-0.17	0.73	-1.45
0.96	-2.19	0.96	-0.15	0.88	-1.14			0.73	-0.62	0.96	-0.13	0.73	-1.46
0.96	-2.2	0.96	-0.13	0.89	-1.14			0.74	-0.62	0.96	-0.09	0.74	-1.48
0.96	-2.22	0.96	-0.16	0.89	-1.15			0.74	-0.63	0.96	-0.09	0.74	-1.5
0.97	-2.23	0.97	-0.19	0.89	-1.14			0.74	-0.63	0.97	-0.1	0.74	-1.51
0.97	-2.24	0.97	-0.22	0.9	-1.12			0.74	-0.62	0.97	-0.11	0.74	-1.52
0.97	-2.24	0.97	-0.2	0.9	-1.1			0.75	-0.62	0.97	-0.08	0.75	-1.53
0.98	-2.24	0.98	-0.17	0.9	-1.1			0.75	-0.61	0.98	-0.05	0.75	-1.53
0.98	-2.24	0.98	-0.16	0.91	-1.11			0.75	-0.61	0.98	-0.04	0.75	-1.52
0.98	-2.24	0.98	-0.17	0.91	-1.12			0.76	-0.6	0.98	-0.07	0.76	-1.5
0.99	-2.23	0.99	-0.18	0.91	-1.13			0.76	-0.6	0.99	-0.11	0.76	-1.49
0.99	-2.22	0.99	-0.18	0.91	-1.14			0.76	-0.59	0.99	-0.14	0.76	-1.48
0.99	-2.2	0.99	-0.14	0.92	-1.16			0.76	-0.59	0.99	-0.15	0.76	-1.49
1	-2.18	1	-0.1	0.92	-1.16			0.77	-0.59	1	-0.15	0.77	-1.49
1	-2.17	1	-0.08	0.92	-1.14			0.77	-0.58	1	-0.16	0.77	-1.5
1	-2.16	1	-0.08	0.93	-1.12			0.77	-0.58	1	-0.17	0.77	-1.5
1.01	-2.16	1.01	-0.09	0.93	-1.11			0.77	-0.57	1.01	-0.18	0.77	-1.5
1.01	-2.16	1.01	-0.09	0.93	-1.11			0.78	-0.57	1.01	-0.19	0.78	-1.51
1.01	-2.18	1.02	-0.08	0.94	-1.1			0.78	-0.56	1.02	-0.2	0.78	-1.51
1.02	-2.2	1.02	-0.06	0.94	-1.1			0.78	-0.57	1.02	-0.22	0.78	-1.49
1.02	-2.19	1.02	-0.04	0.94	-1.11			0.78	-0.58	1.02	-0.22	0.78	-1.47
1.03	-2.14	1.03	-0.01	0.95	-1.12			0.79	-0.59	1.03	-0.21	0.79	-1.45
1.03	-2.1	1.03	0.03	0.95	-1.13			0.79	-0.6	1.03	-0.2	0.79	-1.43
1.03	-2.1	1.03	0.06	0.95	-1.11			0.79	-0.6	1.03	-0.2	0.79	-1.45
1.04	-2.12	1.04	0.09	0.96	-1.09			0.79	-0.59	1.04	-0.19	0.8	-1.46
1.04	-2.14	1.04	0.12	0.96	-1.07			0.8	-0.58	1.04	-0.19	0.8	-1.48
1.04	-2.14	1.04	0.15	0.96	-1.07			0.8	-0.58	1.04	-0.19	0.8	-1.49
1.05	-2.14	1.05	0.18	0.97	-1.06			0.8	-0.58	1.05	-0.19	0.8	-1.48
1.05	-2.13	1.05	0.21	0.97	-1.06			0.81	-0.59	1.05	-0.19	0.81	-1.47
1.05	-2.07	1.05	0.28	0.97	-1.04			0.81	-0.59	1.05	-0.2	0.81	-1.47
1.06	-1.99	1.06	0.35	0.98	-1.01			0.81	-0.59	1.06	-0.21	0.81	-1.46
1.06	-1.91	1.06	0.43	0.98	-0.97			0.81	-0.6	1.06	-0.21	0.81	-1.46
1.06	-1.95	1.06	0.58	0.98	-0.93			0.82	-0.6	1.06	-0.21	0.82	-1.46
1.07	-1.98	1.07	0.73	0.99	-0.88			0.82	-0.6	1.07	-0.2	0.82	-1.45
1.07	-2.01	1.07	0.89	0.99	-0.83			0.82	-0.6	1.07	-0.19	0.82	-1.46
1.07	-1.94	1.07	1.1	0.99	-0.78			0.82	-0.59	1.07	-0.17	0.82	-1.46
1.08	-1.88	1.08	1.31	0.99	-0.73			0.83	-0.58	1.08	-0.15	0.83	-1.47
1.08	-1.82	1.08	1.52	1	-0.68			0.83	-0.57	1.08	-0.14	0.83	-1.48
1.08	-1.79	1.08	1.74	1	-0.61			0.83	-0.56	1.08	-0.17	0.83	-1.46
1.09	-1.75	1.09	1.96	1	-0.51			0.83	-0.56	1.09	-0.2	0.84	-1.45
1.09	-1.72	1.09	2.19	1.01	-0.42			0.84	-0.55	1.09	-0.22	0.84	-1.44
1.09	-1.69	1.09	2.44	1.01	-0.32			0.84	-0.54	1.09	-0.21	0.84	-1.43
1.1	-1.66	1.1	2.68	1.01	-0.21			0.84	-0.56	1.1	-0.2	0.84	-1.42
1.1	-1.62	1.1	2.88	1.02	-0.1			0.85	-0.57	1.1	-0.19	0.85	-1.42
1.1	-1.58	1.11	3.02	1.02	0.01			0.85	-0.58	1.11	-0.18	0.85	-1.42
1.11	-1.54	1.11	3.16	1.02	0.14			0.85	-0.58	1.11	-0.17	0.85	-1.41
1.11	-1.52	1.11	3.25	1.03	0.28			0.85	-0.55	1.11	-0.16	0.85	-1.38
1.12	-1.52	1.12	3.31	1.03	0.41			0.86	-0.52	1.12	-0.14	0.86	-1.35
1.12	-1.51	1.12	3.37	1.03	0.56			0.86	-0.5	1.12	-0.13	0.86	-1.33
1.12	-1.52	1.12	3.34	1.04	0.71			0.86	-0.49	1.12	-0.1	0.86	-1.32
1.13	-1.54	1.13	3.27	1.04	0.86			0.86	-0.5	1.13	-0.06	0.86	-1.32
1.13	-1.56	1.13	3.21	1.04	1.03			0.87	-0.51	1.13	-0.01	0.87	-1.33
1.13	-1.57	1.13	3.14	1.05	1.21			0.87	-0.51	1.13	0.01	0.87	-1.33
1.14	-1.58	1.14	3.08	1.05	1.39			0.87	-0.51	1.14	0.02	0.87	-1.32
1.14	-1.59	1.14	3.01	1.05	1.56			0.87	-0.51	1.14	0.04	0.88	-1.31
1.14	-1.63	1.14	2.89	1.06	1.74			0.88	-0.5	1.14	0.04	0.88	-1.3
1.15	-1.68	1.15	2.76	1.06	1.91			0.88	-0.49	1.15	0.04	0.88	-1.29
1.15	-1.72	1.15	2.63	1.06	2.09			0.88	-0.49	1.15	0.04	0.88	-1.27
1.15	-1.75	1.15	2.51	1.06	2.27			0.89	-0.48	1.15	0.06	0.89	-1.26
1.16	-1.77	1.16	2.39	1.07	2.45			0.89	-0.47	1.16	0.07	0.89	-1.24
1.16	-1.79	1.16	2.27	1.07	2.58			0.89	-0.47	1.16	0.09	0.89	-1.2
1.16	-1.81	1.16	2.15	1.07	2.66			0.89	-0.46	1.16	0.1	0.89	-1.15
1.17	-1.83	1.17	2.03	1.08	2.74			0.9	-0.45	1.17	0.12	0.9	-1.09
1.17	-1.85	1.17	1.93	1.08	2.79			0.9	-0.45	1.17	0.13	0.9	-1.04
1.17	-1.9	1.17	1.87	1.08	2.77			0.9	-0.43	1.17	0.17	0.9	-1.01
1.18	-1.94	1.18	1.81	1.09	2.75			0.9	-0.41	1.18	0.2	0.9	-0.98
1.18	-1.98	1.18	1.74	1.09	2.72			0.91	-0.38	1.18	0.24	0.91	-0.95
1.18	-1.99	1.18	1.64	1.09	2.66			0.91	-0.35	1.18	0.29	0.91	-0.92
1.19	-2	1.19	1.55	1.1	2.6			0.91	-0.34	1.19	0.35	0.91	-0.8
1.19	-2.01	1.19	1.5	1.1	2.53			0.91	-0.33	1.19	0.37	0.92	-0.68
1.19	-2	1.2	1.49	1.1	2.37			0.92	-0.32	1.2	0.36	0.92	-0.56
1.2	-2	1.2	1.49	1.11	2.22			0.92	-0.31	1.2	0.36	0.92	-0.43
1.2	-2	1.2	1.48	1.11	2.06			0.92	-0.27	1.2	0.39	0.92	-0.33
1.21	-2	1.21	1.48	1.11	1.89			0.93	-0.23	1.21	0.45	0.93	-0.22
1.21	-2	1.21	1.47	1.12	1.73			0.93	-0.19	1.21	0.5	0.93	-0.11
1.21	-2.01	1.21	1.41	1.12	1.56			0.93	-0.15	1.21	0.53	0.93	-0.01
1.22	-2.03	1.22	1.33	1.12	1.41			0.93	-0.07	1.22	0.55	0.93	0.07
1.22	-2.04	1.22	1.25	1.13	1.25			0.94	0.01	1.22	0.57	0.94	0.16
1.22	-2.04	1.22	1.24	1.13	1.1			0.94	0.09	1.22	0.61	0.94	0.25
1.23	-2.03	1.23	1.24	1.13	0.97			0.94	0.16	1.23	0.66	0.94	0.3
1.23	-2.02	1.23	1.24	1.14	0.85			0.94	0.23	1.23	0.7	0.94	0.33
1.23	-2.04	1.23	1.26	1.14	0.73			0.95	0.29	1.23	0.7	0.95	0.37
1.24	-2.06	1.24	1.28	1.14	0.62			0.95	0.35	1.24	0.7	0.95	0.4
1.24	-2.07	1.24	1.31	1.14	0.5			0.95	0.41	1.24	0.7	0.95	0.43
1.24	-2.05	1.24	1.33	1.15	0.39			0.95	0.47	1.24	0.76	0.96	0.46
1.25	-2.03	1.25	1.36	1.15	0.3			0.96	0.53	1.25	0.82	0.96	0.49
1.25	-2.01	1.25	1.37	1.15	0.26			0.96	0.58	1.25	0.87	0.96	0.51
1.25	-2.01	1.25	1.33	1.16	0.21			0.96	0.64	1.25	0.92	0.96	0.47
1.26	-2	1.26	1.29	1.16	0.16			0.97	0.69	1.26	0.98	0.97	0.43
1.26	-2	1.26	1.28	1.16	0.09			0.97	0.74	1.26	1.03	0.97	0.4
1.26	-2.01	1.26	1.33	1.17	0.02			0.97	0.78	1.26	1.09	0.97	0.35
1.27	-2.02	1.27	1.37	1.17	-0.04			0.97	0.77	1.27	1.15	0.97	0.3
1.27	-2.02	1.27	1.42	1.17	-0.1			0.98	0.76	1.27	1.2	0.98	0.25
1.27	-1.99	1.27	1.45	1.18	-0.17			0.98	0.75	1.27	1.23	0.98	0.2
1.28	-1.97	1.28	1.49	1.18	-0.22			0.98	0.73	1.28	1.27	0.98	0.12
1.28	-1.96	1.28	1.51	1.18	-0.23			0.98	0.68	1.28	1.31	0.98	0.03
1.29	-1.97	1.29	1.53	1.19	-0.24			0.99	0.64	1.29	1.37	0.99	-0.06
1.29	-1.98	1.29	1.55	1.19	-0.24			0.99	0.59	1.29	1.42	0.99	-0.15
1.29	-1.97	1.29	1.57	1.19	-0.27			0.99	0.56	1.29	1.46	0.99	-0.22
1.3	-1.94	1.3	1.6	1.2	-0.31			0.99	0.54	1.3	1.5	1	-0.28
1.3	-1.92	1.3	1.63	1.2	-0.34			1	0.51	1.3	1.54	1	-0.34
1.3	-1.91	1.3	1.63	1.2	-0.38			1	0.49	1.3	1.64	1	-0.4
1.31	-1.91	1.31	1.62	1.21	-0.42			1	0.45	1.31	1.75	1	-0.46
1.31	-1.91	1.31	1.6	1.21	-0.45			1	0.42	1.31	1.86	1.01	-0.51
1.31	-1.9	1.31	1.62	1.21	-0.47			1.01	0.38	1.31	1.96	1.01	-0.57
1.32	-1.87	1.32	1.65	1.22	-0.46			1.01	0.34	1.32	2.06	1.01	-0.61
1.32	-1.85	1.32	1.67	1.22	-0.46			1.01	0.33	1.32	2.17	1.01	-0.64
1.32	-1.84	1.32	1.67	1.22	-0.45			1.02	0.32	1.32	2.34	1.02	-0.67
1.33	-1.84	1.33	1.67	1.22	-0.43			1.02	0.31	1.33	2.52	1.02	-0.69
1.33	-1.83	1.33	1.68	1.23	-0.41			1.02	0.3	1.33	2.69	1.02	-0.73
1.33	-1.84	1.33	1.75	1.23	-0.4			1.02	0.28	1.33	2.89	1.02	-0.78
1.34	-1.84	1.34	1.81	1.23	-0.41			1.03	0.26	1.34	3.08	1.03	-0.83
1.34	-1.84	1.34	1.86	1.24	-0.42			1.03	0.23	1.34	3.29	1.03	-0.88
1.34	-1.82	1.34	1.85	1.24	-0.43			1.03	0.22	1.34	3.53	1.03	-0.9
1.35	-1.79	1.35	1.84	1.24	-0.42			1.03	0.2	1.35	3.78	1.03	-0.92
1.35	-1.78	1.35	1.84	1.25	-0.41			1.04	0.19	1.35	4.03	1.04	-0.94
1.35	-1.79	1.35	1.86	1.25	-0.41			1.04	0.17	1.35	4.28	1.04	-0.96
1.36	-1.81	1.36	1.89	1.25	-0.43			1.04	0.16	1.36	4.53	1.04	-0.97
1.36	-1.8	1.36	1.91	1.26	-0.45			1.04	0.14	1.36	4.77	1.05	-0.99
1.36	-1.74	1.37	1.93	1.26	-0.46			1.05	0.13	1.37	5	1.05	-1
1.37	-1.68	1.37	1.96	1.26	-0.42			1.05	0.11	1.37	5.23	1.05	-1.02
1.37	-1.64	1.37	1.96	1.27	-0.38			1.05	0.12	1.37	5.42	1.05	-1.05
1.38	-1.62	1.38	1.95	1.27	-0.35			1.06	0.12	1.38	5.58	1.06	-1.07
1.38	-1.61	1.38	1.94	1.27	-0.35			1.06	0.13	1.38	5.74	1.06	-1.1
1.38	-1.57	1.38	1.98	1.28	-0.37			1.06	0.13	1.38	5.86	1.06	-1.11
1.39	-1.52	1.39	2.04	1.28	-0.38			1.06	0.13	1.39	5.97	1.06	-1.11
1.39	-1.47	1.39	2.1	1.28	-0.37			1.07	0.12	1.39	6.07	1.07	-1.11
1.39	-1.41	1.39	2.14	1.29	-0.34			1.07	0.12	1.39	6.11	1.07	-1.12
1.4	-1.34	1.4	2.19	1.29	-0.32			1.07	0.12	1.4	6.14	1.07	-1.13
1.4	-1.27	1.4	2.23	1.29	-0.31			1.07	0.1	1.4	6.17	1.07	-1.15
1.4	-1.2	1.4	2.25	1.3	-0.29			1.08	0.09	1.4	6.25	1.08	-1.18
1.41	-1.12	1.41	2.26	1.3	-0.28			1.08	0.08	1.41	6.34	1.08	-1.2
1.41	-1.04	1.41	2.28	1.3	-0.27			1.08	0.08	1.41	6.43	1.08	-1.19
1.41	-0.97	1.41	2.31	1.3	-0.25			1.08	0.09	1.41	6.72	1.09	-1.18
1.42	-0.89	1.42	2.35	1.31	-0.24			1.09	0.1	1.42	7.02	1.09	-1.17
1.42	-0.81	1.42	2.39	1.31	-0.24			1.09	0.11	1.42	7.39	1.09	-1.17
1.42	-0.75	1.42	2.47	1.31	-0.26			1.09	0.11	1.42	8.2	1.09	-1.17
1.43	-0.7	1.43	2.56	1.32	-0.27			1.1	0.11	1.43	9.02	1.1	-1.17
1.43	-0.65	1.43	2.64	1.32	-0.28			1.1	0.11	1.43	10.1	1.1	-1.17
1.43	-0.59	1.43	2.71	1.32	-0.25			1.1	0.12	1.43	12	1.1	-1.19
1.44	-0.53	1.44	2.79	1.33	-0.21			1.1	0.13	1.44	13.89	1.1	-1.22
1.44	-0.48	1.44	2.84	1.33	-0.19			1.11	0.14	1.44	16.55	1.11	-1.26
1.44	-0.47	1.44	2.85	1.33	-0.18			1.11	0.16	1.44	20.53	1.11	-1.29
1.45	-0.46	1.45	2.86	1.34	-0.18			1.11	0.17	1.45	24.5	1.11	-1.3
1.45	-0.45	1.45	2.89	1.34	-0.17			1.11	0.19	1.45	29.62	1.11	-1.31
1.45	-0.46	1.46	2.93	1.34	-0.16			1.12	0.21	1.46	35.96	1.12	-1.31
1.46	-0.47	1.46	2.98	1.35	-0.14			1.12	0.23	1.46	42.31	1.12	-1.32
1.46	-0.44	1.46	3	1.35	-0.13			1.12	0.23	1.46	49.67	1.12	-1.31
1.47	-0.39	1.47	3.01	1.35	-0.13			1.12	0.22	1.47	57.71	1.13	-1.3
1.47	-0.34	1.47	3.02	1.36	-0.14			1.13	0.21	1.47	65.76	1.13	-1.3
1.47	-0.33	1.47	3.02	1.36	-0.14			1.13	0.2	1.47	73.03	1.13	-1.29
1.48	-0.35	1.48	3.03	1.36	-0.14			1.13	0.24	1.48	79.97	1.13	-1.28
1.48	-0.37	1.48	3.03	1.37	-0.13			1.14	0.28	1.48	86.91	1.14	-1.27
1.48	-0.37	1.48	3	1.37	-0.12			1.14	0.31	1.48	91.41	1.14	-1.26
1.49	-0.37	1.49	2.96	1.37	-0.12			1.14	0.35	1.49	95.39	1.14	-1.25
1.49	-0.37	1.49	2.92	1.38	-0.13			1.14	0.37	1.49	99.36	1.14	-1.23
1.49	-0.37	1.49	2.91	1.38	-0.14			1.15	0.39	1.49	99.62	1.15	-1.22
1.5	-0.37	1.5	2.9	1.38	-0.15			1.15	0.41	1.5	99.62	1.15	-1.21
1.5	-0.37	1.5	2.89	1.38	-0.15			1.15	0.43	1.5	99.49	1.15	-1.21
1.5	-0.37	1.5	2.92	1.39	-0.14			1.15	0.43	1.5	96.76	1.15	-1.21
1.51	-0.37	1.51	2.94	1.39	-0.14			1.16	0.44	1.51	94.03	1.16	-1.22
1.51	-0.37	1.51	2.95	1.39	-0.14			1.16	0.44	1.51	91.15	1.16	-1.22
1.51	-0.38	1.51	2.91	1.4	-0.13			1.16	0.45	1.51	87.44	1.16	-1.24
1.52	-0.39	1.52	2.87	1.4	-0.13			1.16	0.47	1.52	83.74	1.17	-1.27
1.52	-0.39	1.52	2.84	1.4	-0.15			1.17	0.49	1.52	79.99	1.17	-1.29
1.52	-0.39	1.52	2.87	1.41	-0.18			1.17	0.5	1.52	76.09	1.17	-1.31
1.53	-0.39	1.53	2.9	1.41	-0.19			1.17	0.53	1.53	72.19	1.17	-1.27
1.53	-0.39	1.53	2.95	1.41	-0.17			1.18	0.56	1.53	68.44	1.18	-1.24
1.53	-0.4	1.53	3	1.42	-0.14			1.18	0.59	1.53	64.92	1.18	-1.2
1.54	-0.4	1.54	3.06	1.42	-0.12			1.18	0.62	1.54	61.4	1.18	-1.19
1.54	-0.41	1.54	3.16	1.42	-0.15			1.18	0.67	1.54	58.04	1.18	-1.19
1.54	-0.43	1.55	3.28	1.43	-0.18			1.19	0.71	1.55	54.84	1.19	-1.2
1.55	-0.44	1.55	3.41	1.43	-0.21			1.19	0.75	1.55	51.64	1.19	-1.2
1.55	-0.44	1.55	3.57	1.43	-0.21			1.19	0.79	1.55	48.66	1.19	-1.2
1.56	-0.42	1.56	3.76	1.44	-0.21			1.19	0.8	1.56	45.81	1.19	-1.2
1.56	-0.39	1.56	3.95	1.44	-0.21			1.2	0.81	1.56	42.97	1.2	-1.2
1.56	-0.33	1.56	4.25	1.44	-0.22			1.2	0.82	1.56	40.29	1.2	-1.21
1.57	-0.23	1.57	4.59	1.45	-0.23			1.2	0.85	1.57	37.67	1.2	-1.22
1.57	-0.14	1.57	4.92	1.45	-0.25			1.2	0.89	1.57	35.04	1.21	-1.23
1.57	0.05	1.57	5.46	1.45	-0.26			1.21	0.93	1.57	32.61	1.21	-1.25
1.58	0.27	1.58	6.03	1.46	-0.26			1.21	0.97	1.58	30.22	1.21	-1.26
1.58	0.49	1.58	6.6	1.46	-0.27			1.21	1	1.58	27.83	1.21	-1.24
1.58	1.01	1.58	7.64	1.46	-0.28			1.21	1.02	1.58	25.6	1.22	-1.22
1.59	1.59	1.59	8.69	1.46	-0.28			1.22	1.04	1.59	23.39	1.22	-1.21
1.59	2.16	1.59	9.82	1.47	-0.29			1.22	1.06	1.59	21.19	1.22	-1.2
1.59	3.61	1.59	11.86	1.47	-0.29			1.22	1.12	1.59	19.26	1.22	-1.2
1.6	5.09	1.6	13.9	1.47	-0.27			1.23	1.18	1.6	17.32	1.23	-1.21
1.6	6.67	1.6	16.21	1.48	-0.26			1.23	1.24	1.6	15.45	1.23	-1.21
1.6	9.51	1.6	19.69	1.48	-0.25			1.23	1.29	1.6	13.85	1.23	-1.21
1.61	12.35	1.61	23.17	1.48	-0.25			1.23	1.3	1.61	12.25	1.23	-1.21
1.61	15.51	1.61	27.16	1.49	-0.25			1.24	1.32	1.61	10.8	1.24	-1.21
1.61	20.12	1.61	32.36	1.49	-0.25			1.24	1.34	1.61	9.69	1.24	-1.22
1.62	24.73	1.62	37.56	1.49	-0.24			1.24	1.38	1.62	8.58	1.24	-1.2
1.62	29.67	1.62	43.09	1.5	-0.22			1.24	1.44	1.62	7.59	1.25	-1.18
1.62	35.4	1.62	49.07	1.5	-0.21			1.25	1.5	1.62	6.78	1.25	-1.17
1.63	41.13	1.63	55.06	1.5	-0.19			1.25	1.56	1.63	5.96	1.25	-1.15
1.63	47.08	1.63	61.08	1.51	-0.17			1.25	1.6	1.63	5.29	1.25	-1.16
1.63	53.34	1.64	67.15	1.51	-0.15			1.25	1.64	1.64	4.76	1.26	-1.17
1.64	59.59	1.64	73.22	1.51	-0.14			1.26	1.67	1.64	4.23	1.26	-1.18
1.64	65.15	1.64	78.23	1.52	-0.14			1.26	1.71	1.64	3.78	1.26	-1.18
1.65	70.07	1.65	82.65	1.52	-0.13			1.26	1.77	1.65	3.36	1.26	-1.18
1.65	74.98	1.65	87.07	1.52	-0.1			1.27	1.84	1.65	2.95	1.27	-1.17
1.65	78.61	1.65	89.98	1.53	-0.06			1.27	1.9	1.65	2.64	1.27	-1.17
1.66	81.49	1.66	92.4	1.53	-0.03			1.27	1.96	1.66	2.36	1.27	-1.17
1.66	84.38	1.66	94.82	1.53	0.02			1.27	2.01	1.66	2.08	1.27	-1.17
1.66	85.4	1.66	95.14	1.54	0.08			1.28	2.06	1.66	1.87	1.28	-1.17
1.67	85.8	1.67	95.14	1.54	0.14			1.28	2.1	1.67	1.66	1.28	-1.17
1.67	86.2	1.67	95.15	1.54	0.21			1.28	2.17	1.67	1.45	1.28	-1.17
1.67	84.65	1.67	93.03	1.54	0.3			1.28	2.26	1.67	1.32	1.28	-1.18
1.68	82.79	1.68	90.87	1.55	0.4			1.29	2.35	1.68	1.19	1.29	-1.19
1.68	80.92	1.68	88.59	1.55	0.48			1.29	2.43	1.68	1.07	1.29	-1.19
1.68	77.79	1.68	85.12	1.55	0.56			1.29	2.52	1.68	1	1.29	-1.19
1.69	74.62	1.69	81.66	1.56	0.64			1.29	2.6	1.69	0.92	1.3	-1.19
1.69	71.39	1.69	78.05	1.56	0.73			1.3	2.68	1.69	0.85	1.3	-1.19
1.69	67.57	1.69	73.93	1.56	0.82			1.3	2.76	1.69	0.76	1.3	-1.19
1.7	63.74	1.7	69.8	1.57	0.9			1.3	2.87	1.7	0.67	1.3	-1.18
1.7	59.95	1.7	65.75	1.57	0.99			1.31	2.98	1.7	0.6	1.31	-1.17
1.7	56.29	1.7	61.84	1.57	1.01			1.31	3.09	1.7	0.58	1.31	-1.17
1.71	52.63	1.71	57.94	1.58	1.04			1.31	3.2	1.71	0.56	1.31	-1.17
1.71	49.08	1.71	54.19	1.58	1.07			1.31	3.33	1.71	0.54	1.31	-1.17
1.71	45.76	1.71	50.63	1.58	1.04			1.32	3.46	1.71	0.53	1.32	-1.17
1.72	42.43	1.72	47.08	1.59	1.01			1.32	3.59	1.72	0.53	1.32	-1.18
1.72	39.3	1.72	43.81	1.59	0.97			1.32	3.72	1.72	0.52	1.32	-1.19
1.72	36.43	1.73	40.78	1.59	0.94			1.32	3.87	1.73	0.52	1.32	-1.2
1.73	33.56	1.73	37.74	1.6	0.91			1.33	4.02	1.73	0.51	1.33	-1.2
1.73	30.87	1.73	34.99	1.6	0.88			1.33	4.17	1.73	0.49	1.33	-1.21
1.74	28.32	1.74	32.39	1.6	0.84			1.33	4.35	1.74	0.47	1.33	-1.2
1.74	25.77	1.74	29.79	1.61	0.79			1.33	4.54	1.74	0.45	1.34	-1.18
1.74	23.41	1.74	27.47	1.61	0.74			1.34	4.73	1.74	0.46	1.34	-1.17
1.75	21.15	1.75	25.23	1.61	0.72			1.34	4.92	1.75	0.47	1.34	-1.16
1.75	18.89	1.75	22.99	1.62	0.72			1.34	5.13	1.75	0.48	1.34	-1.15
1.75	16.85	1.75	21.16	1.62	0.73			1.35	5.34	1.75	0.47	1.35	-1.14
1.76	14.88	1.76	19.38	1.62	0.73			1.35	5.56	1.76	0.46	1.35	-1.14
1.76	12.91	1.76	17.6	1.62	0.73			1.35	5.77	1.76	0.45	1.35	-1.14
1.76	11.32	1.76	16.32	1.63	0.73			1.35	6	1.76	0.4	1.35	-1.15
1.77	9.77	1.77	15.03	1.63	0.73			1.36	6.22	1.77	0.34	1.36	-1.16
1.77	8.22	1.77	13.8	1.63	0.72			1.36	6.45	1.77	0.3	1.36	-1.17
1.77	7.08	1.77	12.91	1.64	0.72			1.36	6.67	1.77	0.31	1.36	-1.17
1.78	5.94	1.78	12.02	1.64	0.73			1.36	6.89	1.78	0.32	1.36	-1.16
1.78	4.84	1.78	11.21	1.64	0.76			1.37	7.11	1.78	0.32	1.37	-1.15
1.78	4.08	1.78	10.69	1.65	0.78			1.37	7.34	1.78	0.29	1.37	-1.14
1.79	3.31	1.79	10.17	1.65	0.81			1.37	7.57	1.79	0.26	1.37	-1.11
1.79	2.59	1.79	9.71	1.65	0.85			1.37	7.8	1.79	0.24	1.38	-1.08
1.79	2.05	1.79	9.39	1.66	0.89			1.38	8.03	1.79	0.24	1.38	-1.06
1.8	1.5	1.8	9.06	1.66	0.93			1.38	8.26	1.8	0.23	1.38	-1.04
1.8	1.03	1.8	8.8	1.66	0.96			1.38	8.56	1.8	0.21	1.38	-1.04
1.8	0.69	1.81	8.63	1.67	0.98			1.39	8.87	1.81	0.18	1.39	-1.04
1.81	0.36	1.81	8.46	1.67	1			1.39	9.18	1.81	0.16	1.39	-1.04
1.81	0.06	1.81	8.35	1.67	1.06			1.39	9.51	1.81	0.13	1.39	-1.03
1.81	-0.2	1.82	8.28	1.68	1.12			1.39	9.89	1.82	0.11	1.39	-1.01
1.82	-0.46	1.82	8.22	1.68	1.19			1.4	10.27	1.82	0.09	1.4	-0.99
1.82	-0.66	1.82	8.19	1.68	1.26			1.4	10.66	1.82	0.07	1.4	-0.97
1.83	-0.83	1.83	8.18	1.69	1.32			1.4	11.13	1.83	0.06	1.4	-0.93
1.83	-0.99	1.83	8.18	1.69	1.39			1.4	11.76	1.83	0.04	1.4	-0.87
1.83	-1.14	1.83	8.16	1.69	1.45			1.41	12.39	1.83	0.01	1.41	-0.82
1.84	-1.28	1.84	8.14	1.69	1.5			1.41	13.02	1.84	-0.02	1.41	-0.77
1.84	-1.42	1.84	8.13	1.7	1.55			1.41	13.81	1.84	-0.05	1.41	-0.71
1.84	-1.49	1.84	8.08	1.7	1.6			1.41	14.7	1.84	-0.04	1.42	-0.66
1.85	-1.55	1.85	8.02	1.7	1.67			1.42	15.58	1.85	-0.03	1.42	-0.6
1.85	-1.6	1.85	7.97	1.71	1.73			1.42	16.47	1.85	-0.02	1.42	-0.53
1.85	-1.64	1.85	7.88	1.71	1.81			1.42	17.82	1.85	-0.04	1.42	-0.43
1.86	-1.67	1.86	7.8	1.71	1.91			1.42	19.23	1.86	-0.07	1.43	-0.33
1.86	-1.71	1.86	7.71	1.72	2.01			1.43	20.65	1.86	-0.09	1.43	-0.22
1.86	-1.73	1.86	7.61	1.72	2.1			1.43	22.15	1.86	-0.1	1.43	-0.15
1.87	-1.76	1.87	7.5	1.72	2.19			1.43	24.36	1.87	-0.11	1.43	-0.11
1.87	-1.78	1.87	7.38	1.73	2.28			1.44	26.57	1.87	-0.12	1.44	-0.06
1.87	-1.76	1.87	7.23	1.73	2.36			1.44	28.78	1.87	-0.11	1.44	-0.02
1.88	-1.75	1.88	7.08	1.73	2.48			1.44	31.46	1.88	-0.11	1.44	0.01
1.88	-1.74	1.88	6.94	1.74	2.59			1.44	35.02	1.88	-0.11	1.44	0.02
1.88	-1.75	1.88	6.81	1.74	2.7			1.45	38.57	1.88	-0.11	1.45	0.04
1.89	-1.75	1.89	6.69	1.74	2.83			1.45	42.13	1.89	-0.12	1.45	0.05
1.89	-1.76	1.89	6.55	1.75	2.96			1.45	46.45	1.89	-0.12	1.45	0.06
1.89	-1.77	1.9	6.42	1.75	3.09			1.45	51.33	1.9	-0.11	1.46	0.06
1.9	-1.78	1.9	6.28	1.75	3.21			1.46	56.2	1.9	-0.11	1.46	0.07
1.9	-1.78	1.9	6.18	1.76	3.33			1.46	61.08	1.9	-0.12	1.46	0.07
1.91	-1.78	1.91	6.1	1.76	3.45			1.46	66.39	1.91	-0.14	1.46	0.05
1.91	-1.77	1.91	6.03	1.76	3.58			1.46	71.79	1.91	-0.15	1.47	0.04
1.91	-1.76	1.91	6	1.77	3.7			1.47	77.19	1.91	-0.14	1.47	0.02
1.92	-1.74	1.92	6	1.77	3.82			1.47	82.51	1.92	-0.13	1.47	0.01
1.92	-1.72	1.92	6	1.77	3.96			1.47	86.64	1.92	-0.12	1.47	0.02
1.92	-1.77	1.92	6.12	1.77	4.12			1.48	90.77	1.92	-0.12	1.48	0.03
1.93	-1.84	1.93	6.28	1.78	4.27			1.48	94.89	1.93	-0.13	1.48	0.03
1.93	-1.91	1.93	6.43	1.78	4.44			1.48	98.29	1.93	-0.14	1.48	0.05
1.93	-1.9	1.93	6.74	1.78	4.61			1.48	99.99	1.93	-0.14	1.48	0.08
1.94	-1.87	1.94	7.06	1.79	4.77			1.49	101.69	1.94	-0.13	1.49	0.11
1.94	-1.83	1.94	7.39	1.79	4.95			1.49	103.38	1.94	-0.13	1.49	0.13
1.94	-1.85	1.94	7.85	1.79	5.14			1.49	103.7	1.94	-0.14	1.49	0.18
1.95	-1.87	1.95	8.3	1.8	5.33			1.49	102.83	1.95	-0.15	1.5	0.24
1.95	-1.9	1.95	8.75	1.8	5.51			1.5	101.97	1.95	-0.16	1.5	0.29
1.95	-1.92	1.95	9.2	1.8	5.62			1.5	101.1	1.95	-0.17	1.5	0.34
1.96	-1.94	1.96	9.65	1.81	5.73			1.5	98.9	1.96	-0.18	1.5	0.39
1.96	-1.97	1.96	10.04	1.81	5.84			1.5	96.33	1.96	-0.19	1.51	0.43
1.96	-2	1.96	10.32	1.81	5.91			1.51	93.75	1.96	-0.22	1.51	0.48
1.97	-2.03	1.97	10.6	1.82	5.97			1.51	91.17	1.97	-0.24	1.51	0.53
1.97	-2.06	1.97	10.8	1.82	6.04			1.51	88.08	1.97	-0.24	1.51	0.57
1.97	-2.06	1.97	10.88	1.82	6.02			1.52	84.98	1.97	-0.21	1.52	0.61
1.98	-2.06	1.98	10.96	1.83	5.98			1.52	81.89	1.98	-0.18	1.52	0.65
1.98	-2.06	1.98	10.94	1.83	5.94			1.52	78.77	1.98	-0.15	1.52	0.71
1.98	-2.05	1.99	10.81	1.83	5.88			1.52	75.56	1.99	-0.13	1.52	0.79
1.99	-2.03	1.99	10.68	1.84	5.81			1.53	72.36	1.99	-0.11	1.53	0.87
1.99	-2.03	1.99	10.41	1.84	5.73			1.53	69.15	1.99	-0.09	1.53	0.95
2	-2.04	2	10.05	1.84	5.63			1.53	66.16	2	-0.07	1.53	1.05
2	-2.05	2	9.7	1.85	5.52			1.53	63.38	2	-0.05	1.54	1.16
2	-2.07	2	9.28	1.85	5.41			1.54	60.61	2	-0.04	1.54	1.26
2.01	-2.1	2.01	8.84	1.85	5.28			1.54	57.83	2.01	-0.03	1.54	1.36
2.01	-2.13	2.01	8.41	1.85	5.16			1.54	55.28	2.01	-0.02	1.54	1.46
2.01	-2.16	2.01	7.93	1.86	5.03			1.54	52.81	2.01	0.01	1.55	1.56
2.02	-2.18	2.02	7.45	1.86	4.92			1.55	50.34	2.02	0.04	1.55	1.65
2.02	-2.21	2.02	6.98	1.86	4.86			1.55	47.88	2.02	0.08	1.55	1.75
2.02	-2.22	2.02	6.56	1.87	4.79			1.55	45.85	2.02	0.08	1.55	1.86
2.03	-2.24	2.03	6.15	1.87	4.73			1.56	43.83	2.03	0.09	1.56	1.97
2.03	-2.25	2.03	5.75	1.87	4.68			1.56	41.82	2.03	0.1	1.56	2.08
2.03	-2.25	2.03	5.34	1.88	4.63			1.56	39.84	2.03	0.13	1.56	2.22
2.04	-2.24	2.04	4.94	1.88	4.61			1.56	38	2.04	0.16	1.56	2.36
2.04	-2.24	2.04	4.56	1.88	4.77			1.57	36.16	2.04	0.2	1.57	2.51
2.04	-2.27	2.04	4.28	1.89	4.94			1.57	34.31	2.04	0.24	1.57	2.65
2.05	-2.31	2.05	4.01	1.89	5.1			1.57	32.6	2.05	0.28	1.57	2.77
2.05	-2.34	2.05	3.75	1.89	5.46			1.57	31.06	2.05	0.32	1.57	2.88
2.05	-2.34	2.05	3.5	1.9	5.82			1.58	29.51	2.05	0.33	1.58	2.99
2.06	-2.35	2.06	3.24	1.9	6.17			1.58	27.96	2.06	0.34	1.58	3.11
2.06	-2.35	2.06	3	1.9	6.77			1.58	26.53	2.06	0.35	1.58	3.26
2.06	-2.34	2.06	2.76	1.91	7.39			1.58	25.15	2.06	0.37	1.59	3.41
2.07	-2.32	2.07	2.53	1.91	8.02			1.59	23.77	2.07	0.39	1.59	3.57
2.07	-2.33	2.07	2.35	1.91	8.73			1.59	22.39	2.07	0.39	1.59	3.72
2.07	-2.35	2.08	2.24	1.92	9.48			1.59	21.31	2.08	0.38	1.59	3.88
2.08	-2.37	2.08	2.12	1.92	10.22			1.6	20.24	2.08	0.36	1.6	4.03
2.08	-2.4	2.08	1.99	1.92	10.93			1.6	19.18	2.08	0.31	1.6	4.19
2.09	-2.43	2.09	1.84	1.93	11.62			1.6	18.17	2.09	0.24	1.6	4.39
2.09	-2.47	2.09	1.7	1.93	12.32			1.6	17.43	2.09	0.18	1.6	4.62
2.09	-2.48	2.09	1.6	1.93	12.86			1.61	16.69	2.09	0.12	1.61	4.85
2.1	-2.47	2.1	1.51	1.93	13.26			1.61	15.95	2.1	0.05	1.61	5.08
2.1	-2.46	2.1	1.42	1.94	13.66			1.61	15.33	2.1	-0.01	1.61	5.34
2.1	-2.45	2.1	1.36	1.94	13.93			1.61	14.9	2.1	-0.04	1.61	5.6
2.11	-2.43	2.11	1.3	1.94	13.98			1.62	14.47	2.11	-0.07	1.62	5.87
2.11	-2.42	2.11	1.25	1.95	14.03			1.62	14.04	2.11	-0.11	1.62	6.13
2.11	-2.42	2.11	1.25	1.95	14			1.62	13.71	2.11	-0.14	1.62	6.35
2.12	-2.43	2.12	1.25	1.95	13.71			1.62	13.43	2.12	-0.18	1.63	6.57
2.12	-2.44	2.12	1.24	1.96	13.43			1.63	13.15	2.12	-0.21	1.63	6.79
2.12	-2.44	2.12	1.25	1.96	13.11			1.63	12.87	2.12	-0.19	1.63	6.98
2.13	-2.43	2.13	1.26	1.96	12.58			1.63	12.65	2.13	-0.17	1.63	7.11
2.13	-2.43	2.13	1.26	1.97	12.05			1.63	12.45	2.13	-0.15	1.64	7.25
2.13	-2.43	2.13	1.21	1.97	11.52			1.64	12.25	2.13	-0.16	1.64	7.38
2.14	-2.43	2.14	1.16	1.97	10.87			1.64	12.04	2.14	-0.17	1.64	7.46
2.14	-2.44	2.14	1.13	1.98	10.22			1.64	11.8	2.14	-0.17	1.64	7.48
2.14	-2.46	2.14	1.13	1.98	9.57			1.65	11.56	2.14	-0.14	1.65	7.5
2.15	-2.47	2.15	1.13	1.98	8.92			1.65	11.32	2.15	-0.11	1.65	7.52
2.15	-2.48	2.15	1.12	1.99	8.27			1.65	11.08	2.15	-0.09	1.65	7.48
2.15	-2.47	2.15	1.12	1.99	7.62			1.65	10.85	2.15	-0.08	1.65	7.41
2.16	-2.46	2.16	1.11	1.99	7.05			1.66	10.61	2.16	-0.08	1.66	7.35
2.16	-2.45	2.16	1.09	2	6.51			1.66	10.38	2.16	-0.08	1.66	7.28
2.16	-2.46	2.17	1.07	2	5.97			1.66	10.15	2.17	-0.09	1.66	7.16
2.17	-2.47	2.17	1.04	2	5.49			1.66	9.92	2.17	-0.11	1.67	7.05
2.17	-2.47	2.17	1	2.01	5.04			1.67	9.68	2.17	-0.12	1.67	6.93
2.18	-2.48	2.18	0.97	2.01	4.6			1.67	9.45	2.18	-0.14	1.67	6.82
2.18	-2.48	2.18	0.93	2.01	4.2			1.67	9.27	2.18	-0.16	1.67	6.74
2.18	-2.48	2.18	0.89	2.01	3.85			1.67	9.1	2.18	-0.16	1.68	6.65
2.19	-2.46	2.19	0.84	2.02	3.5			1.68	8.93	2.19	-0.15	1.68	6.57
2.19	-2.45	2.19	0.79	2.02	3.18			1.68	8.78	2.19	-0.14	1.68	6.55
2.19	-2.45	2.19	0.76	2.02	2.89			1.68	8.72	2.19	-0.14	1.68	6.58
2.2	-2.46	2.2	0.74	2.03	2.6			1.69	8.67	2.2	-0.14	1.69	6.61
2.2	-2.46	2.2	0.71	2.03	2.33			1.69	8.62	2.2	-0.14	1.69	6.64
2.2	-2.46	2.2	0.67	2.03	2.11			1.69	8.64	2.2	-0.14	1.69	6.89
2.21	-2.45	2.21	0.64	2.04	1.88			1.69	8.81	2.21	-0.15	1.69	7.21
2.21	-2.44	2.21	0.6	2.04	1.67			1.7	8.98	2.21	-0.16	1.7	7.53
2.21	-2.43	2.21	0.57	2.04	1.49			1.7	9.16	2.21	-0.16	1.7	7.85
2.22	-2.43	2.22	0.54	2.05	1.31			1.7	9.6	2.22	-0.16	1.7	8.73
2.22	-2.42	2.22	0.54	2.05	1.14			1.7	10.27	2.22	-0.16	1.71	9.61
2.22	-2.36	2.22	0.59	2.05	1.04			1.71	10.93	2.22	-0.18	1.71	10.49
2.23	-2.29	2.23	0.65	2.06	0.95			1.71	11.59	2.23	-0.19	1.71	11.52
2.23	-2.2	2.23	0.77	2.06	0.85			1.71	12.61	2.23	-0.21	1.71	12.98
2.23	-2.02	2.23	1.01	2.06	0.78			1.71	13.72	2.23	-0.22	1.72	14.45
2.24	-1.83	2.24	1.25	2.07	0.7			1.72	14.84	2.24	-0.22	1.72	15.92
2.24	-1.56	2.24	1.64	2.07	0.63			1.72	15.95	2.24	-0.23	1.72	17.52
2.24	-1.11	2.25	2.22	2.07	0.58			1.72	17.32	2.25	-0.23	1.72	19.27
2.25	-0.66	2.25	2.8	2.08	0.54			1.73	18.69	2.25	-0.24	1.73	21.01
2.25	-0.02	2.25	3.66	2.08	0.5			1.73	20.06	2.25	-0.24	1.73	22.76
2.25	0.9	2.26	4.73	2.08	0.48			1.73	21.35	2.26	-0.24	1.73	24.21
2.26	1.82	2.26	5.8	2.09	0.46			1.73	22.4	2.26	-0.23	1.73	25.55
2.26	2.89	2.26	7.07	2.09	0.45			1.74	23.45	2.26	-0.23	1.74	26.9
2.27	4.1	2.27	8.43	2.09	0.44			1.74	24.5	2.27	-0.23	1.74	28.24
2.27	5.31	2.27	9.79	2.09	0.44			1.74	25.22	2.27	-0.23	1.74	28.84
2.27	6.55	2.27	11.12	2.1	0.45			1.74	25.6	2.27	-0.24	1.75	29.41
2.28	7.81	2.28	12.44	2.1	0.45			1.75	25.99	2.28	-0.26	1.75	29.98
2.28	9.07	2.28	13.76	2.1	0.44			1.75	26.38	2.28	-0.28	1.75	30.38
2.28	10.05	2.28	14.64	2.11	0.43			1.75	26.22	2.28	-0.3	1.75	30.11
2.29	10.93	2.29	15.49	2.11	0.42			1.75	25.87	2.29	-0.31	1.76	29.84
2.29	11.81	2.29	16.33	2.11	0.4			1.76	25.53	2.29	-0.33	1.76	29.57
2.29	12.34	2.29	16.77	2.12	0.37			1.76	25.18	2.29	-0.32	1.76	28.97
2.3	12.81	2.3	17.21	2.12	0.35			1.76	24.33	2.3	-0.32	1.76	27.97
2.3	13.28	2.3	17.59	2.12	0.38			1.77	23.46	2.3	-0.32	1.77	26.98
2.3	13.37	2.3	17.66	2.13	0.4			1.77	22.6	2.3	-0.32	1.77	25.98
2.31	13.45	2.31	17.73	2.13	0.42			1.77	21.72	2.31	-0.32	1.77	24.78
2.31	13.5	2.31	17.72	2.13	0.39			1.77	20.75	2.31	-0.32	1.77	23.48
2.31	13.3	2.31	17.52	2.14	0.36			1.78	19.79	2.31	-0.32	1.78	22.18
2.32	13.1	2.32	17.31	2.14	0.32			1.78	18.82	2.32	-0.31	1.78	20.89
2.32	12.86	2.32	17.02	2.14	0.3			1.78	17.87	2.32	-0.3	1.78	19.58
2.32	12.5	2.32	16.6	2.15	0.28			1.78	16.93	2.32	-0.29	1.79	18.26
2.33	12.13	2.33	16.19	2.15	0.26			1.79	16	2.33	-0.28	1.79	16.95
2.33	11.68	2.33	15.64	2.15	0.25			1.79	15.06	2.33	-0.28	1.79	15.69
2.33	11.04	2.34	14.97	2.16	0.23			1.79	14.27	2.34	-0.29	1.79	14.64
2.34	10.4	2.34	14.3	2.16	0.22			1.79	13.53	2.34	-0.3	1.8	13.59
2.34	9.72	2.34	13.56	2.16	0.22			1.8	12.8	2.34	-0.3	1.8	12.55
2.34	9.01	2.35	12.79	2.17	0.21			1.8	12.06	2.35	-0.29	1.8	11.58
2.35	8.29	2.35	12.02	2.17	0.21			1.8	11.45	2.35	-0.28	1.8	10.73
2.35	7.55	2.35	11.21	2.17	0.19			1.81	10.85	2.35	-0.29	1.81	9.87
2.36	6.8	2.36	10.38	2.17	0.17			1.81	10.24	2.36	-0.3	1.81	9.02
2.36	6.04	2.36	9.55	2.18	0.14			1.81	9.66	2.36	-0.31	1.81	8.31
2.36	5.33	2.36	8.8	2.18	0.12			1.81	9.19	2.36	-0.32	1.81	7.69
2.37	4.64	2.37	8.08	2.18	0.13			1.82	8.71	2.37	-0.33	1.82	7.06
2.37	3.96	2.37	7.35	2.19	0.14			1.82	8.24	2.37	-0.34	1.82	6.43
2.37	3.33	2.37	6.7	2.19	0.15			1.82	7.79	2.37	-0.33	1.82	5.92
2.38	2.71	2.38	6.04	2.19	0.14			1.82	7.39	2.38	-0.32	1.83	5.41
2.38	2.1	2.38	5.4	2.2	0.14			1.83	6.98	2.38	-0.31	1.83	4.9
2.38	1.61	2.38	4.91	2.2	0.15			1.83	6.58	2.38	-0.3	1.83	4.42
2.39	1.14	2.39	4.41	2.2	0.25			1.83	6.21	2.39	-0.29	1.83	4.06
2.39	0.67	2.39	3.94	2.21	0.35			1.83	5.86	2.39	-0.29	1.84	3.7
2.39	0.32	2.39	3.55	2.21	0.44			1.84	5.51	2.39	-0.3	1.84	3.33
2.4	-0.04	2.4	3.16	2.21	0.5			1.84	5.16	2.4	-0.32	1.84	2.98
2.4	-0.39	2.4	2.82	2.22	0.54			1.84	4.83	2.4	-0.33	1.84	2.63
2.4	-0.63	2.4	2.6	2.22	0.59			1.85	4.52	2.4	-0.32	1.85	2.28
2.41	-0.88	2.41	2.38	2.22	0.68			1.85	4.2	2.41	-0.31	1.85	1.94
2.41	-1.1	2.41	2.17	2.23	0.77			1.85	3.89	2.41	-0.3	1.85	1.66
2.41	-1.22	2.41	1.99	2.23	0.86			1.85	3.62	2.41	-0.31	1.85	1.44
2.42	-1.35	2.42	1.8	2.23	0.96			1.86	3.35	2.42	-0.31	1.86	1.21
2.42	-1.46	2.42	1.64	2.24	1.05			1.86	3.09	2.42	-0.31	1.86	0.99
2.42	-1.53	2.43	1.51	2.24	1.15			1.86	2.85	2.43	-0.31	1.86	0.82
2.43	-1.6	2.43	1.37	2.24	1.25			1.86	2.66	2.43	-0.31	1.86	0.66
2.43	-1.69	2.43	1.24	2.25	1.37			1.87	2.48	2.43	-0.31	1.87	0.5
2.43	-1.79	2.44	1.11	2.25	1.48			1.87	2.29	2.44	-0.31	1.87	0.34
2.44	-1.9	2.44	0.99	2.25	1.57			1.87	2.16	2.44	-0.32	1.87	0.26
2.44	-1.96	2.44	0.85	2.25	1.62			1.87	2.08	2.44	-0.32	1.88	0.18
2.45	-2	2.45	0.71	2.26	1.68			1.88	1.99	2.45	-0.33	1.88	0.1
2.45	-2.03	2.45	0.57	2.26	1.73			1.88	1.9	2.45	-0.34	1.88	0.03
2.45	-2.06	2.45	0.49	2.26	1.79			1.88	1.81	2.45	-0.32	1.88	-0.03
2.46	-2.08	2.46	0.42	2.27	1.84			1.88	1.71	2.46	-0.29	1.89	-0.08
2.46	-2.1	2.46	0.34	2.27	1.89			1.89	1.61	2.46	-0.26	1.89	-0.14
2.46	-2.12	2.46	0.25	2.27	1.91			1.89	1.52	2.46	-0.27	1.89	-0.19
2.47	-2.14	2.47	0.16	2.28	1.93			1.89	1.47	2.47	-0.29	1.89	-0.25
2.47	-2.15	2.47	0.07	2.28	1.95			1.9	1.42	2.47	-0.3	1.9	-0.31
2.47	-2.18	2.47	0.01	2.28	1.95			1.9	1.37	2.47	-0.31	1.9	-0.36
2.48	-2.22	2.48	-0.05	2.29	1.96			1.9	1.33	2.48	-0.32	1.9	-0.4
2.48	-2.25	2.48	-0.11	2.29	1.96			1.9	1.3	2.48	-0.33	1.9	-0.43
2.48	-2.27	2.48	-0.14	2.29	1.94			1.91	1.26	2.48	-0.34	1.91	-0.47
2.49	-2.3	2.49	-0.18	2.3	1.92			1.91	1.23	2.49	-0.34	1.91	-0.5
2.49	-2.33	2.49	-0.21	2.3	1.9			1.91	1.19	2.49	-0.34	1.91	-0.51
2.49	-2.32	2.49	-0.24	2.3	1.86			1.91	1.14	2.49	-0.31	1.92	-0.52
2.5	-2.32	2.5	-0.26	2.31	1.82			1.92	1.09	2.5	-0.28	1.92	-0.54
2.5	-2.32	2.5	-0.27	2.31	1.77			1.92	1.04	2.5	-0.27	1.92	-0.55
2.5	-2.33	2.5	-0.26	2.31	1.72			1.92	1.03	2.5	-0.29	1.92	-0.57
2.51	-2.35	2.51	-0.26	2.32	1.67			1.92	1.03	2.51	-0.3	1.93	-0.59
2.51	-2.37	2.51	-0.23	2.32	1.61			1.93	1.02	2.51	-0.31	1.93	-0.61
2.51	-2.4	2.52	-0.19	2.32	1.55			1.93	1.02	2.52	-0.31	1.93	-0.63
2.52	-2.44	2.52	-0.15	2.32	1.5			1.93	1.02	2.52	-0.32	1.93	-0.65
2.52	-2.46	2.52	-0.11	2.33	1.44			1.94	1.02	2.52	-0.31	1.94	-0.68
2.53	-2.46	2.53	-0.08	2.33	1.38			1.94	1.03	2.53	-0.3	1.94	-0.71
2.53	-2.46	2.53	-0.05	2.33	1.31			1.94	1.02	2.53	-0.29	1.94	-0.71
2.53	-2.47	2.53	0.04	2.34	1.25			1.94	0.99	2.53	-0.27	1.94	-0.72
2.54	-2.48	2.54	0.13	2.34	1.19			1.95	0.96	2.54	-0.24	1.95	-0.72
2.54	-2.49	2.54	0.23	2.34	1.14			1.95	0.92	2.54	-0.22	1.95	-0.73
2.54	-2.48	2.54	0.3	2.35	1.09			1.95	0.91	2.54	-0.23	1.95	-0.75
2.55	-2.45	2.55	0.36	2.35	1.05			1.95	0.9	2.55	-0.25	1.96	-0.76
2.55	-2.42	2.55	0.43	2.35	1			1.96	0.89	2.55	-0.27	1.96	-0.78
2.55	-2.41	2.55	0.48	2.36	0.96			1.96	0.89	2.55	-0.27	1.96	-0.8
2.56	-2.41	2.56	0.54	2.36	0.92			1.96	0.88	2.56	-0.26	1.96	-0.81
2.56	-2.41	2.56	0.59	2.36	0.88			1.96	0.87	2.56	-0.25	1.97	-0.82
2.56	-2.42	2.56	0.61	2.37	0.84			1.97	0.87	2.56	-0.24	1.97	-0.83
2.57	-2.45	2.57	0.64	2.37	0.81			1.97	0.86	2.57	-0.23	1.97	-0.82
2.57	-2.47	2.57	0.66	2.37	0.77			1.97	0.86	2.57	-0.23	1.97	-0.81
2.57	-2.46	2.57	0.66	2.38	0.74			1.98	0.87	2.57	-0.23	1.98	-0.79
2.58	-2.46	2.58	0.66	2.38	0.71			1.98	0.87	2.58	-0.23	1.98	-0.77
2.58	-2.45	2.58	0.64	2.38	0.66			1.98	0.88	2.58	-0.23	1.98	-0.76
2.58	-2.47	2.58	0.56	2.39	0.6			1.98	0.91	2.58	-0.24	1.98	-0.76
2.59	-2.48	2.59	0.47	2.39	0.54			1.99	0.95	2.59	-0.25	1.99	-0.76
2.59	-2.5	2.59	0.4	2.39	0.49			1.99	0.98	2.59	-0.27	1.99	-0.76
2.59	-2.51	2.59	0.32	2.4	0.43			1.99	1.01	2.59	-0.28	1.99	-0.72
2.6	-2.52	2.6	0.25	2.4	0.38			1.99	1.05	2.6	-0.29	2	-0.69
2.6	-2.54	2.6	0.17	2.4	0.32			2	1.08	2.6	-0.3	2	-0.65
2.6	-2.55	2.61	0.09	2.4	0.26			2	1.12	2.61	-0.31	2	-0.61
2.61	-2.57	2.61	0.01	2.41	0.2			2	1.16	2.61	-0.31	2	-0.59
2.61	-2.58	2.61	-0.04	2.41	0.13			2	1.2	2.61	-0.29	2.01	-0.56
2.62	-2.6	2.62	-0.07	2.41	0.06			2.01	1.25	2.62	-0.25	2.01	-0.53
2.62	-2.62	2.62	-0.11	2.42	-0.02			2.01	1.29	2.62	-0.21	2.01	-0.5
2.62	-2.62	2.62	-0.17	2.42	-0.09			2.01	1.33	2.62	-0.23	2.01	-0.46
2.63	-2.61	2.63	-0.25	2.42	-0.15			2.02	1.37	2.63	-0.25	2.02	-0.42
2.63	-2.6	2.63	-0.33	2.43	-0.21			2.02	1.41	2.63	-0.28	2.02	-0.38
2.63	-2.59	2.63	-0.36	2.43	-0.27			2.02	1.44	2.63	-0.25	2.02	-0.34
2.64	-2.58	2.64	-0.38	2.43	-0.32			2.02	1.46	2.64	-0.22	2.02	-0.3
2.64	-2.58	2.64	-0.4	2.44	-0.37			2.03	1.48	2.64	-0.18	2.03	-0.26
2.64	-2.58	2.64	-0.43	2.44	-0.42			2.03	1.5	2.64	-0.21	2.03	-0.22
2.65	-2.58	2.65	-0.46	2.44	-0.45			2.03	1.53	2.65	-0.25	2.03	-0.2
2.65	-2.58	2.65	-0.49	2.45	-0.47			2.03	1.58	2.65	-0.27	2.04	-0.18
2.65	-2.6	2.65	-0.5	2.45	-0.5			2.04	1.63	2.65	-0.25	2.04	-0.17
2.66	-2.63	2.66	-0.52	2.45	-0.52			2.04	1.68	2.66	-0.24	2.04	-0.15
2.66	-2.65	2.66	-0.54	2.46	-0.54			2.04	1.72	2.66	-0.23	2.04	-0.11
2.66	-2.62	2.66	-0.54	2.46	-0.56			2.04	1.74	2.66	-0.26	2.05	-0.08
2.67	-2.59	2.67	-0.54	2.46	-0.55			2.05	1.76	2.67	-0.28	2.05	-0.05
2.67	-2.58	2.67	-0.54	2.47	-0.54			2.05	1.78	2.67	-0.29	2.05	-0.02
2.67	-2.62	2.67	-0.54	2.47	-0.53			2.05	1.8	2.67	-0.29	2.05	0.01
2.68	-2.67	2.68	-0.54	2.47	-0.49			2.06	1.83	2.68	-0.3	2.06	0.04
2.68	-2.71	2.68	-0.54	2.48	-0.43			2.06	1.85	2.68	-0.3	2.06	0.07
2.68	-2.7	2.69	-0.55	2.48	-0.37			2.06	1.87	2.69	-0.31	2.06	0.07
2.69	-2.69	2.69	-0.56	2.48	-0.3			2.06	1.86	2.69	-0.31	2.06	0.07
2.69	-2.68	2.69	-0.58	2.48	-0.21			2.07	1.84	2.69	-0.31	2.07	0.06
2.69	-2.66	2.7	-0.6	2.49	-0.12			2.07	1.83	2.7	-0.31	2.07	0.05
2.7	-2.63	2.7	-0.63	2.49	-0.04			2.07	1.8	2.7	-0.31	2.07	0.01
2.7	-2.63	2.7	-0.64	2.49	0.03			2.07	1.74	2.7	-0.3	2.08	-0.04
2.71	-2.65	2.71	-0.64	2.5	0.1			2.08	1.68	2.71	-0.28	2.08	-0.09
2.71	-2.67	2.71	-0.64	2.5	0.17			2.08	1.62	2.71	-0.27	2.08	-0.14
2.71	-2.69	2.71	-0.64	2.5	0.25			2.08	1.55	2.71	-0.26	2.08	-0.21
2.72	-2.71	2.72	-0.64	2.51	0.33			2.08	1.47	2.72	-0.25	2.09	-0.28
2.72	-2.73	2.72	-0.65	2.51	0.4			2.09	1.39	2.72	-0.24	2.09	-0.35
2.72	-2.72	2.72	-0.63	2.51	0.38			2.09	1.32	2.72	-0.25	2.09	-0.41
2.73	-2.71	2.73	-0.61	2.52	0.36			2.09	1.24	2.73	-0.27	2.09	-0.45
2.73	-2.69	2.73	-0.59	2.52	0.34			2.09	1.16	2.73	-0.28	2.1	-0.5
2.73	-2.69	2.73	-0.61	2.52	0.3			2.1	1.09	2.73	-0.28	2.1	-0.54
2.74	-2.69	2.74	-0.63	2.53	0.25			2.1	1.01	2.74	-0.28	2.1	-0.58
2.74	-2.69	2.74	-0.64	2.53	0.21			2.1	0.96	2.74	-0.28	2.1	-0.62
2.74	-2.69	2.74	-0.64	2.53	0.16			2.11	0.91	2.74	-0.28	2.11	-0.65
2.75	-2.68	2.75	-0.63	2.54	0.11			2.11	0.86	2.75	-0.29	2.11	-0.69
2.75	-2.67	2.75	-0.62	2.54	0.05			2.11	0.81	2.75	-0.29	2.11	-0.72
2.75	-2.68	2.75	-0.63	2.54	-0.03			2.11	0.76	2.75	-0.28	2.12	-0.76
2.76	-2.68	2.76	-0.63	2.55	-0.13			2.12	0.72	2.76	-0.27	2.12	-0.79
2.76	-2.69	2.76	-0.64	2.55	-0.22			2.12	0.68	2.76	-0.25	2.12	-0.82
2.76	-2.7	2.76	-0.65	2.55	-0.3			2.12	0.65	2.76	-0.24	2.12	-0.82
2.77	-2.7	2.77	-0.66	2.56	-0.36			2.12	0.62	2.77	-0.22	2.13	-0.83
2.77	-2.7	2.77	-0.67	2.56	-0.43			2.13	0.6	2.77	-0.22	2.13	-0.83
2.77	-2.67	2.78	-0.66	2.56	-0.47			2.13	0.57	2.78	-0.24	2.13	-0.83
2.78	-2.65	2.78	-0.64	2.56	-0.5			2.13	0.56	2.78	-0.27	2.13	-0.83
2.78	-2.64	2.78	-0.65	2.57	-0.54			2.13	0.54	2.78	-0.27	2.14	-0.84
2.78	-2.66	2.79	-0.67	2.57	-0.56			2.14	0.53	2.79	-0.26	2.14	-0.84
2.79	-2.68	2.79	-0.69	2.57	-0.59			2.14	0.51	2.79	-0.25	2.14	-0.83
2.79	-2.69	2.79	-0.69	2.58	-0.61			2.14	0.52	2.79	-0.23	2.14	-0.8
2.8	-2.68	2.8	-0.69	2.58	-0.64			2.15	0.53	2.8	-0.22	2.15	-0.78
2.8	-2.66	2.8	-0.69	2.58	-0.67			2.15	0.54	2.8	-0.2	2.15	-0.75
2.8	-2.67	2.8	-0.69	2.59	-0.7			2.15	0.54	2.8	-0.22	2.15	-0.76
2.81	-2.7	2.81	-0.69	2.59	-0.73			2.15	0.52	2.81	-0.26	2.15	-0.77
2.81	-2.73	2.81	-0.69	2.59	-0.75			2.16	0.51	2.81	-0.29	2.16	-0.78
2.81	-2.72	2.81	-0.69	2.6	-0.77			2.16	0.49	2.81	-0.27	2.16	-0.79
2.82	-2.7	2.82	-0.69	2.6	-0.78			2.16	0.49	2.82	-0.26	2.16	-0.78
2.82	-2.68	2.82	-0.69	2.6	-0.8			2.16	0.5	2.82	-0.24	2.17	-0.77
2.82	-2.68	2.82	-0.68	2.61	-0.81			2.17	0.51	2.82	-0.25	2.17	-0.75
2.83	-2.67	2.83	-0.68	2.61	-0.82			2.17	0.53	2.83	-0.26	2.17	-0.74
2.83	-2.66	2.83	-0.67	2.61	-0.83			2.17	0.53	2.83	-0.27	2.17	-0.72
2.83	-2.66	2.83	-0.69	2.62	-0.84			2.17	0.53	2.83	-0.26	2.18	-0.7
2.84	-2.67	2.84	-0.71	2.62	-0.86			2.18	0.53	2.84	-0.24	2.18	-0.68
2.84	-2.67	2.84	-0.72	2.62	-0.87			2.18	0.53	2.84	-0.24	2.18	-0.69
2.84	-2.69	2.84	-0.72	2.63	-0.89			2.18	0.54	2.84	-0.24	2.18	-0.71
2.85	-2.71	2.85	-0.71	2.63	-0.9			2.19	0.55	2.85	-0.25	2.19	-0.74
2.85	-2.72	2.85	-0.71	2.63	-0.89			2.19	0.56	2.85	-0.26	2.19	-0.76
2.85	-2.72	2.85	-0.71	2.64	-0.87			2.19	0.57	2.85	-0.26	2.19	-0.76
2.86	-2.73	2.86	-0.71	2.64	-0.84			2.19	0.56	2.86	-0.26	2.19	-0.76
2.86	-2.72	2.86	-0.71	2.64	-0.84			2.2	0.56	2.86	-0.26	2.2	-0.76
2.86	-2.71	2.87	-0.7	2.64	-0.86			2.2	0.56	2.87	-0.27	2.2	-0.76
2.87	-2.7	2.87	-0.7	2.65	-0.87			2.2	0.56	2.87	-0.28	2.2	-0.77
2.87	-2.69	2.87	-0.69	2.65	-0.89			2.2	0.57	2.87	-0.27	2.21	-0.79
2.87	-2.7	2.88	-0.69	2.65	-0.91			2.21	0.59	2.88	-0.26	2.21	-0.81
2.88	-2.7	2.88	-0.68	2.66	-0.93			2.21	0.6	2.88	-0.24	2.21	-0.82
2.88	-2.71	2.88	-0.69	2.66	-0.94			2.21	0.61	2.88	-0.22	2.21	-0.84
2.89	-2.73	2.89	-0.69	2.66	-0.94			2.21	0.62	2.89	-0.21	2.22	-0.85
2.89	-2.75	2.89	-0.69	2.67	-0.93			2.22	0.63	2.89	-0.2	2.22	-0.86
2.89	-2.75	2.89	-0.68	2.67	-0.93			2.22	0.64	2.89	-0.23	2.22	-0.86
2.9	-2.73	2.9	-0.67	2.67	-0.93			2.22	0.62	2.9	-0.27	2.22	-0.85
2.9	-2.72	2.9	-0.65	2.68	-0.93			2.23	0.6	2.9	-0.31	2.23	-0.84
2.9	-2.72	2.9	-0.66	2.68	-0.93			2.23	0.59	2.9	-0.29	2.23	-0.83
2.91	-2.71	2.91	-0.66	2.68	-0.95			2.23	0.57	2.91	-0.27	2.23	-0.84
2.91	-2.7	2.91	-0.67	2.69	-0.96			2.23	0.56	2.91	-0.25	2.23	-0.85
2.91	-2.7	2.91	-0.66	2.69	-0.97			2.24	0.55	2.91	-0.26	2.24	-0.86
2.92	-2.7	2.92	-0.66	2.69	-0.98			2.24	0.54	2.92	-0.27	2.24	-0.87
2.92	-2.7	2.92	-0.65	2.7	-0.98			2.24	0.54	2.92	-0.28	2.24	-0.86
2.92	-2.71	2.92	-0.62	2.7	-0.98			2.24	0.57	2.92	-0.29	2.25	-0.86
2.93	-2.72	2.93	-0.6	2.7	-0.97			2.25	0.59	2.93	-0.3	2.25	-0.85
2.93	-2.72	2.93	-0.59	2.71	-0.97			2.25	0.61	2.93	-0.31	2.25	-0.86
2.93	-2.73	2.93	-0.58	2.71	-0.96			2.25	0.59	2.93	-0.28	2.25	-0.9
2.94	-2.73	2.94	-0.58	2.71	-0.95			2.25	0.56	2.94	-0.26	2.26	-0.94
2.94	-2.73	2.94	-0.55	2.72	-0.95			2.26	0.52	2.94	-0.26	2.26	-0.98
2.94	-2.73	2.94	-0.51	2.72	-0.94			2.26	0.48	2.94	-0.26	2.26	-1
2.95	-2.72	2.95	-0.47	2.72	-0.94			2.26	0.47	2.95	-0.27	2.26	-1.01
2.95	-2.72	2.95	-0.45	2.72	-0.94			2.27	0.46	2.95	-0.27	2.27	-1.02
2.95	-2.71	2.96	-0.46	2.73	-0.93			2.27	0.45	2.96	-0.28	2.27	-1.03
2.96	-2.71	2.96	-0.47	2.73	-0.94			2.27	0.44	2.96	-0.28	2.27	-1.04
2.96	-2.7	2.96	-0.48	2.73	-0.95			2.27	0.43	2.96	-0.27	2.27	-1.05
2.96	-2.69	2.97	-0.48	2.74	-0.95			2.28	0.43	2.97	-0.25	2.28	-1.06
2.97	-2.68	2.97	-0.47	2.74	-0.96			2.28	0.42	2.97	-0.23	2.28	-1.08
2.97	-2.68	2.97	-0.47	2.74	-0.96			2.28	0.41	2.97	-0.24	2.28	-1.09
2.98	-2.69	2.98	-0.47	2.75	-0.95			2.28	0.4	2.98	-0.25	2.29	-1.11
2.98	-2.7	2.98	-0.48	2.75	-0.95			2.29	0.4	2.98	-0.26	2.29	-1.12
2.98	-2.69	2.98	-0.46	2.75	-0.97			2.29	0.39	2.98	-0.24	2.29	-1.14
2.99	-2.67	2.99	-0.45	2.76	-0.99			2.29	0.38	2.99	-0.22	2.29	-1.14
2.99	-2.66	2.99	-0.44	2.76	-1.01			2.29	0.37	2.99	-0.2	2.3	-1.14
2.99	-2.66	2.99	-0.48	2.76	-0.99			2.3	0.37	2.99	-0.22	2.3	-1.15
3	-2.67	3	-0.52	2.77	-0.97			2.3	0.36	3	-0.25	2.3	-1.15
3	-2.68	3	-0.56	2.77	-0.94			2.3	0.35	3	-0.27	2.3	-1.15
3	-2.68	3	-0.54	2.77	-0.94			2.3	0.34	3	-0.25	2.31	-1.15
3.01	-2.68	3.01	-0.53	2.78	-0.93			2.31	0.34	3.01	-0.23	2.31	-1.15
3.01	-2.68	3.01	-0.52	2.78	-0.93			2.31	0.33	3.01	-0.22	2.31	-1.17
3.01	-2.68	3.01	-0.53	2.78	-0.93			2.31	0.33	3.01	-0.23	2.31	-1.2
3.02	-2.67	3.02	-0.54	2.79	-0.92			2.32	0.33	3.02	-0.25	2.32	-1.22
3.02	-2.66	3.02	-0.54	2.79	-0.92			2.32	0.33	3.02	-0.25	2.32	-1.25
3.02	-2.66	3.02	-0.54	2.79	-0.92			2.32	0.33	3.02	-0.22	2.32	-1.25
3.03	-2.66	3.03	-0.53	2.8	-0.93			2.32	0.34	3.03	-0.19	2.33	-1.25
3.03	-2.67	3.03	-0.53	2.8	-0.94			2.33	0.35	3.03	-0.18	2.33	-1.26
3.03	-2.68	3.03	-0.56	2.8	-0.95			2.33	0.36	3.03	-0.2	2.33	-1.26
3.04	-2.7	3.04	-0.58	2.8	-0.96			2.33	0.35	3.04	-0.22	2.33	-1.25
3.04	-2.71	3.04	-0.59	2.81	-0.97			2.33	0.32	3.04	-0.24	2.34	-1.24
3.04	-2.7	3.05	-0.59	2.81	-0.97			2.34	0.3	3.05	-0.24	2.34	-1.22
3.05	-2.69	3.05	-0.59	2.81	-0.97			2.34	0.28	3.05	-0.25	2.34	-1.22
3.05	-2.69	3.05	-0.61	2.82	-0.96			2.34	0.28	3.05	-0.25	2.34	-1.24
3.06	-2.69	3.06	-0.63	2.82	-0.96			2.34	0.29	3.06	-0.24	2.35	-1.25
3.06	-2.68	3.06	-0.66	2.82	-0.97			2.35	0.3	3.06	-0.23	2.35	-1.27
3.06	-2.68	3.06	-0.67	2.83	-0.97			2.35	0.31	3.06	-0.24	2.35	-1.27
3.07	-2.67	3.07	-0.67	2.83	-0.98			2.35	0.3	3.07	-0.26	2.35	-1.28
3.07	-2.67	3.07	-0.67	2.83	-0.97			2.36	0.29	3.07	-0.29	2.36	-1.28
3.07	-2.67	3.07	-0.65	2.84	-0.96			2.36	0.28	3.07	-0.27	2.36	-1.29
3.08	-2.69	3.08	-0.62	2.84	-0.95			2.36	0.27	3.08	-0.25	2.36	-1.29
3.08	-2.7	3.08	-0.6	2.84	-0.95			2.36	0.26	3.08	-0.22	2.37	-1.29
3.08	-2.7	3.08	-0.6	2.85	-0.95			2.37	0.25	3.08	-0.22	2.37	-1.29
3.09	-2.71	3.09	-0.6	2.85	-0.95			2.37	0.23	3.09	-0.22	2.37	-1.3
3.09	-2.71	3.09	-0.6	2.85	-0.96			2.37	0.22	3.09	-0.22	2.37	-1.3
3.09	-2.68	3.09	-0.63	2.86	-0.97			2.37	0.22	3.09	-0.21	2.38	-1.31
3.1	-2.65	3.1	-0.66	2.86	-0.98			2.38	0.21	3.1	-0.2	2.38	-1.32
3.1	-2.62	3.1	-0.67	2.86	-0.98			2.38	0.2	3.1	-0.19	2.38	-1.32
3.1	-2.63	3.1	-0.65	2.87	-0.98			2.38	0.21	3.1	-0.19	2.38	-1.32
3.11	-2.64	3.11	-0.63	2.87	-0.98			2.38	0.22	3.11	-0.18	2.39	-1.33
3.11	-2.66	3.11	-0.62					2.39	0.23	3.11	-0.18	2.39	-1.33
3.11	-2.68	3.11	-0.61					2.39	0.24	3.11	-0.22	2.39	-1.33
3.12	-2.71	3.12	-0.61					2.39	0.23	3.12	-0.25	2.39	-1.34
3.12	-2.72	3.12	-0.62					2.4	0.21	3.12	-0.26	2.4	-1.35
3.12	-2.7	3.13	-0.64					2.4	0.2	3.13	-0.24	2.4	-1.36
3.13	-2.67	3.13	-0.66					2.4	0.19	3.13	-0.22	2.4	-1.35
3.13	-2.66	3.13	-0.67					2.4	0.19	3.13	-0.22	2.41	-1.34
3.13	-2.66	3.14	-0.67					2.41	0.2	3.14	-0.22	2.41	-1.33
3.14	-2.66	3.14	-0.67					2.41	0.2	3.14	-0.22	2.41	-1.32
								2.41	0.21			2.41	-1.33
								2.41	0.22			2.42	-1.34
								2.42	0.24			2.42	-1.35
								2.42	0.25			2.42	-1.36
								2.42	0.26			2.42	-1.36
								2.42	0.25			2.43	-1.37
								2.43	0.25			2.43	-1.37
								2.43	0.25			2.43	-1.36
								2.43	0.23			2.43	-1.35
								2.44	0.21			2.44	-1.34
								2.44	0.19			2.44	-1.33
								2.44	0.17			2.44	-1.35
								2.44	0.17			2.44	-1.35
								2.45	0.17			2.45	-1.35
								2.45	0.17
								2.45	0.17
								2.45	0.18
								2.46	0.18
								2.46	0.19
								2.46	0.19
								2.46	0.18
								2.47	0.18
								2.47	0.17
								2.47	0.19
								2.48	0.2
								2.48	0.21
								2.48	0.22
								2.48	0.21
								2.49	0.19
								2.49	0.18
								2.49	0.18
								2.49	0.2
								2.5	0.21
								2.5	0.23
								2.5	0.22
								2.5	0.2
								2.51	0.17
								2.51	0.15
								2.51	0.14
								2.51	0.14
								2.52	0.14
								2.52	0.14
								2.52	0.15
								2.53	0.15
								2.53	0.15
								2.53	0.15
								2.53	0.14
								2.54	0.13
								2.54	0.13
								2.54	0.12
								2.54	0.13
								2.55	0.13
								2.55	0.14
								2.55	0.12
								2.55	0.09
								2.56	0.07
								2.56	0.05
								2.56	0.04
								2.57	0.04
								2.57	0.04

## Sheet: Figure 5d
	BiP-GRP94 D72 (1)	BiP-GRP94 D72 (2)	BiP-GRP94 D72 (3)	BiP E243K-GRP94 D72 (1)	BiP E243K-GRP94 D72 (2)	BiP E243K-GRP94 D72 (3)	BiP-GRP94 D72 K463E (1)	BiP-GRP94 D72 K463E (2)	BiP-GRP94 D72 K463E (3)	BiP-GRP94 D72 K467E (1)	BiP-GRP94 D72 K467E (2)	BiP-GRP94 D72 K467E (3)
GRP94 (adjusted volume)	20252414	29989365	20133360	3141216	4376295	7556848	4802470	4674285	3275792	3302880	4975005	4683744
BiP (adjusted volume)	64830402	87684240	70501392	71938848	100028460	105282944	70278537	91300545	97238232	68284512	82340265	83787496
GRP94 normalized to BiP	0.312391	0.342015	0.285574	0.0436651	0.0437505	0.0717766	0.0683348	0.0511967	0.0336883	0.0483694	0.0604201	0.0559003
Values normalized to wild-type samples (%)	99.7013	109.156	91.1426	13.936	13.9632	22.9079	21.8094	16.3397	10.7518	15.4374	19.2834	17.8409

## Sheet: Figure 5f
	BiP-GRP94 D72 (1)	BiP-GRP94 D72 (2)	BiP-GRP94 D72 (3)	BiP-GRP94 D72 R116G (1)	BiP-GRP94 D72 R116G (2)	BiP-GRP94 D72 R116G (3)
GRP94 (adjusted volume)	20252414	29989365	20133360	16092050	18499740	17170088
BiP (adjusted volume)	64830402	87684240	70501392	69640985	84563640	77822160
GRP94 normalized to BiP	0.312391	0.342015	0.285574	0.231072	0.218767	0.220632
Values normalized to wild-type samples (%)	99.7013	109.156	91.1426	73.7478	69.8208	70.4161
	(same as for Figure 5d)	(same as for Figure 5d)	(same as for Figure 5d)

[truncated: 3 more sheets: ED Figure 1ab, ED Figure 2b, ED Figure 8a]
